# Supplementary material for: A Virus-Packageable CRISPR System Identifies Host Dependency Factors Co-Opted by Multiple HIV-1 Strains
Source: mBio. 2023 Feb 6;14(1):e00009-23. doi: 10.1128/mbio.00009-23 (PMC9973025; doi:10.1128/mbio.00009-23)
Supplement: TABLE S2 [file mbio.00009-23-st002.xlsx]

## Sheet: HIVDEP guides and sequences
gene	sgrna sequence	guide name
AARS1	ATCCACTACGACCGGATTGG	CHOPCHOP_vm0001
AARS1	CGCCGCACATCTTGTCAACC	CHOPCHOP_vm0002
AARS1	CCACAGTGATGGTCCGAGCG	CHOPCHOP_vm0003
AARS1	ATTCATCCTTCTGCCACTGG	GUIDES_vm0001
AARS1	ATTGTCCACCGTGAAGAGCA	GUIDES_vm0002
AARS1	CAGAGGGAGATCGCTGACCT	GUIDES_vm0003
AARS1	GGCCTGACAACACAGGGCGT	chr16_70303523_70303542_AARS_minus
AARS1	AGAGCCCAGCATCTCGAAGA	chr16_70310893_70310912_AARS_plus
ABCB6	TCACGCTCGTGCCCTCGACG	CHOPCHOP_vm0004
ABCB6	GCTCGTGCCCTCGACGCGGA	CHOPCHOP_vm0005
ABCB6	CAACGCCGAGAGTTACGAAG	CHOPCHOP_vm0006
ABCB6	TCCAATGTGAGACCGGAGAG	GUIDES_vm0004
ABCB6	TGTCACAGCTGGGAATGATG	GUIDES_vm0005
ABCB6	CATCATTCCCAGCTGTGACA	GUIDES_vm0006
ABCB6	TCTTCCTCAAGTTCCTCCAG	chr2_220081108_220081127_ABCB6_minus
ABCB6	TCTAGGTTCAGTTTAGCCTG	chr2_220082515_220082534_ABCB6_minus
ABCD1	GCGCTACATGCACTCGCGTG	CHOPCHOP_vm0007
ABCD1	GAGGAGATCGCCTTCTATGG	CHOPCHOP_vm0008
ABCD1	CGACGACATGATCCGCTCAA	CHOPCHOP_vm0009
ABCD1	CAGCGCCGTGAGCATCGACG	GUIDES_vm0007
ABCD1	GATCTACCCGGACTCAGTGG	GUIDES_vm0008
ABCD1	GTAGAGCACACCACCGTACG	GUIDES_vm0009
ABCD1	GCTCCAGCATAACATACCAC	chrX_152994761_152994780_ABCD1_minus
ABCD1	GATCATGTCGTCGTACAAGG	chrX_153001687_153001706_ABCD1_plus
ABTB1	TCGCGTAGAGCCCGGCGGAT	CHOPCHOP_vm0010
ABTB1	TGTAATCGCGTAGAGCCCGG	CHOPCHOP_vm0011
ABTB1	GGACGACATCCGCTTCCACG	CHOPCHOP_vm0012
ABTB1	GGGCTCGGAAGTAGTCACTG	GUIDES_vm0010
ABTB1	CTACAAAGACCACGTCACTG	GUIDES_vm0011
ABTB1	CCCTGACATCTGCTTCCGAG	GUIDES_vm0012
ABTB1	GCAGCTGGCGAACAGGTCGC	chr3_127391879_127391898_ABTB1_minus
ABTB1	GCAGGGCATCCACAGTGACG	chr3_127395124_127395143_ABTB1_plus
ACTR8	CACGTGTATTGTAGACGTTG	CHOPCHOP_vm0013
ACTR8	CGGAATCGTTGCCGGCCATC	CHOPCHOP_vm0014
ACTR8	GATGGCCGGCAACGATTCCG	CHOPCHOP_vm0015
ACTR8	AGAAAGACTCCATTCCCAGG	GUIDES_vm0013
ACTR8	GATGTACAGCTCCATCCTAG	GUIDES_vm0014
ACTR8	AGCAGGTAATGTTCATCGTG	GUIDES_vm0015
ACTR8	GGTCAGTTAAATATTCACCC	chr3_53911341_53911360_ACTR8_minus
ACTR8	GATGTACAGCTCCATCCTAG	chr3_53904131_53904150_ACTR8_minus
ADAM10	GGATTCATCCAGACTCGTGG	CHOPCHOP_vm0016
ADAM10	ACCTCTAAAATCGTTGCAAG	CHOPCHOP_vm0017
ADAM10	GCCCCGAGAGAGTTATCAAA	CHOPCHOP_vm0018
ADAM10	GTTACTGTGATGTTTTCATG	GUIDES_vm0016
ADAM10	CTTCGATGCAAATCAACCAG	GUIDES_vm0017
ADAM10	GTACAACAAGGACCTTGACT	GUIDES_vm0018
ADAM10	ACGAGAAGCTGTGATTGCCC	chr15_58938256_58938275_ADAM10_minus
ADAM10	TCTGCTCCTCTCCTGGGCGG	chr15_59041691_59041710_ADAM10_minus
AFF1	ACCCGCGAAGGACAATGTGG	CHOPCHOP_vm0019
AFF1	ACATTGTCCTTCGCGGGTTC	CHOPCHOP_vm0020
AFF1	CCCCCACAAAGGCAAACCGT	CHOPCHOP_vm0021
AFF1	CTGCACTTAAGAGGTCAAGG	GUIDES_vm0019
AFF1	AGCAGACCTTCACATGAGGG	GUIDES_vm0020
AFF1	TGACTGGCTTTCAGACTCTG	GUIDES_vm0021
AFF1	GGGCCTCGGCCTGTTCCCAA	chr4_88055809_88055828_AFF1_minus
AFF1	AGGCGGGAAGCAGACACCTG	chr4_88047354_88047373_AFF1_plus
AHDC1	ACAGTCGAGGGCCTTCGGCG	CHOPCHOP_vm0022
AHDC1	CGGCGTCAAACACCGTGGGT	CHOPCHOP_vm0023
AHDC1	GCGGGTCGTCCCCCTTGGCA	CHOPCHOP_vm0024
AHDC1	GAACCCAAGTACTACCCCGG	GUIDES_vm0022
AHDC1	CAACAGCATCCGTAGCCCTG	GUIDES_vm0023
AHDC1	GGTAGTACTTGGGTTCCCGG	GUIDES_vm0024
AHDC1	TAGCCCACCAGCCACGCCCA	chr1_27874090_27874109_AHDC1_minus
AHDC1	ACAGTCGAGGGCCTTCGGCG	chr1_27874624_27874643_AHDC1_minus
ALYREF	AACCGGCCGGCCATCGCCCG	CHOPCHOP_vm0025
ALYREF	CGGGCCCATCCGGAACCGGC	CHOPCHOP_vm0026
ALYREF	GCCGCCGCGCGAGTGAATCG	CHOPCHOP_vm0027
ALYREF	GGTGGCATGACTAGAAACCG	GUIDES_vm0025
ALYREF	AAGGCCATGAAGCAGTACAA	GUIDES_vm0026
ALYREF	CAAGCTGAATGTTCATGGGG	GUIDES_vm0027
ALYREF	AAGGCCATGAAGCAGTACAA	chr17_79847075_79847094_ALYREF_minus
ALYREF	TTCGACAGTGGCTTCGGCGG	chr17_79848641_79848660_ALYREF_minus
AMBRA1	GGGTCCTACCCGCCGCTCTT	CHOPCHOP_vm0028
AMBRA1	TCCGCTCGAGAGGTGGCAAC	CHOPCHOP_vm0029
AMBRA1	TGATACTGACATGTCTCCGC	CHOPCHOP_vm0030
AMBRA1	GGTGCCCTGAGATGTCACTG	GUIDES_vm0028
AMBRA1	ATACTACCTACCGGCTCCAG	GUIDES_vm0029
AMBRA1	CTGGGACCAGCTGAACGAGA	GUIDES_vm0030
AMBRA1	TGGGCTGAAGGCCAATAAGA	chr11_46569372_46569391_AMBRA1_plus
AMBRA1	ATTGCAGGAGGGCACGCTGA	chr11_46564876_46564895_AMBRA1_plus
AMD1	GGAATTCGTGACCTGATACC	CHOPCHOP_vm0031
AMD1	GTTGTAGAAGTCTTCAAGCC	CHOPCHOP_vm0032
AMD1	CCACAATGTTCAATCCTTGT	CHOPCHOP_vm0033
AMD1	AAGCTTGCTAGGGATTACAG	GUIDES_vm0031
AMD1	CAGTCAGCCAGATCAAACCT	GUIDES_vm0032
AMD1	CTCACCAAGGGTACCCACAC	GUIDES_vm0033
AMD1	GGGATCTTCGCACTATCCCA	chr6_111196397_111196416_AMD1_plus
AMD1	CAGCAGCCCGACGCAAACCA	chr6_111196369_111196388_AMD1_plus
AMFR	AGGTGCAACGTCGAATTCGT	CHOPCHOP_vm0034
AMFR	TGCCGACAATAATCGTGTCA	CHOPCHOP_vm0035
AMFR	ACCACGCCGATGAGCAGCCA	CHOPCHOP_vm0036
AMFR	GGACCTCAGTCCTCGCCTGG	GUIDES_vm0034
AMFR	CAACATTCTTGGCATTACGC	GUIDES_vm0035
AMFR	CAACTGAGCGTGTCAGCTGG	GUIDES_vm0036
AMFR	GAGGGCCAAACACAATACAC	chr16_56448184_56448203_AMFR_plus
AMFR	TTAGCTGGTCCGGCTCGCCG	chr16_56459092_56459111_AMFR_plus
AMOTL1	CGGCATTCATGGCAAAGTGT	CHOPCHOP_vm0037
AMOTL1	AGCGATCTCGTAAAGATGCC	CHOPCHOP_vm0038
AMOTL1	GACCATCTCGTGGAGCATCC	CHOPCHOP_vm0039
AMOTL1	CCACGCCAAGACAGGCAGCA	GUIDES_vm0037
AMOTL1	TCTCCCGCACAAGTTCCAGG	GUIDES_vm0038
AMOTL1	CTATCCAGCAGGGAATACGA	GUIDES_vm0039
AMOTL1	GCTGGCGGAAGAGGTCTGGG	chr11_94554752_94554771_AMOTL1_minus
AMOTL1	GCAGGGTCAAGAACACCAGG	chr11_94532836_94532855_AMOTL1_plus
ANAPC15	TAATCTGGATCGACCCTGTG	CHOPCHOP_vm0040
ANAPC15	GACAACAACCTGGTTCCTAT	CHOPCHOP_vm0041
ANAPC15	TGTCTTTCTCCGCGATGCTT	CHOPCHOP_vm0042
ANAPC15	CACAGAGTCTCAGTCACACG	GUIDES_vm0040
ANAPC15	TAATCTGGATCGACCCTGTG	GUIDES_vm0041
ANAPC15	AGTCACACGAGGGAAGAGTG	GUIDES_vm0042
ANAPC15	GCTAGAGCCACTCACCTCTG	chr11_71821575_71821594_ANAPC15_plus
ANAPC15	ACAGAGTCTCAGTCACACGA	chr11_71822274_71822293_ANAPC15_plus
ANKRD24	AAACAACGATGCACCTCGGG	CHOPCHOP_vm0043
ANKRD24	CTATGACGTAACCACCCTGC	CHOPCHOP_vm0044
ANKRD24	ACAACTCAGTCCGTCGGCCC	CHOPCHOP_vm0045
ANKRD24	CACAGGGACCACAAACATGG	GUIDES_vm0043
ANKRD24	TCTGTACAAAGCCACCACGC	GUIDES_vm0044
ANKRD24	ACGGGGGCTACGGACCGAGG	GUIDES_vm0045
ANKRD24	AAACAACGATGCACCTCGGG	chr19_4199919_4199938_ANKRD24_plus
ANKRD24	GTGGACGTCGTGGACAGCAG	chr19_4202878_4202897_ANKRD24_plus
ANKRD29	GTTTGCTCCGTGCTTCAGCA	CHOPCHOP_vm0046
ANKRD29	CATCTGGGACGCGATCCACA	CHOPCHOP_vm0047
ANKRD29	CTGTGGATCGCGTCCCAGAT	CHOPCHOP_vm0048
ANKRD29	CTGACTGGCAGCCAACAGGG	GUIDES_vm0046
ANKRD29	TAACATCCAAGTAACCACCT	GUIDES_vm0047
ANKRD29	ATCATTATGGCCTTGCTGGG	GUIDES_vm0048
ANKRD29	TCAGTACGGGCACATGCAGG	chr18_21214065_21214084_ANKRD29_minus
ANKRD29	TGGCCACATAGACTGTGTGA	chr18_21226197_21226216_ANKRD29_minus
APLN	CTCTCCTTGACCGCGGTGTG	CHOPCHOP_vm0049
APLN	TGCCGCTTCCCGATGGGAAT	CHOPCHOP_vm0050
APLN	CCCATCGGGAAGCGGCATCA	CHOPCHOP_vm0051
APLN	GCTCTGGCTCTCCTTGACCG	GUIDES_vm0049
APLN	GGAGGAAATTCCGCCGCCAG	GUIDES_vm0050
APLN	AGACGGCAATGTCCGCCACC	GUIDES_vm0051
APLN	CAAGGAATGGGCCAGGGCCC	chrX_128782675_128782694_APLN_minus
APLN	CAGCCAGGAGCACGCCACTG	chrX_128781723_128781742_APLN_plus
ARHGAP20	AGCAACGCCGGTGTCGCCTC	CHOPCHOP_vm0052
ARHGAP20	GCGAGGTTCTAGCACTCACC	CHOPCHOP_vm0053
ARHGAP20	TGGTCTGCGACATTGAGGAC	CHOPCHOP_vm0054
ARHGAP20	AATCACTTCCCTCTTCAGAG	GUIDES_vm0052
ARHGAP20	CAAAAAGGACCTCTCACCAA	GUIDES_vm0053
ARHGAP20	ATACCTTAGGAGAACAACAT	GUIDES_vm0054
ARHGAP20	ACTGGCACTGCATCTCTCGG	chr11_110477330_110477349_ARHGAP20_plus
ARHGAP20	TAAGCCAGTGGCCATTTCTG	chr11_110451263_110451282_ARHGAP20_minus
ARHGEF5	CTCGGGGCTTGTAGGCTCGA	CHOPCHOP_vm0055
ARHGEF5	GCCAATTCATCATTCTCTCG	CHOPCHOP_vm0056
ARHGEF5	AGGCTCGAAGGCACTGTACC	CHOPCHOP_vm0057
ARHGEF5	CTGAGTCACCATCACCACGT	GUIDES_vm0055
ARHGEF5	AGTCGGAACAGGTTTTTGTG	GUIDES_vm0056
ARHGEF5	AGCCTTGGCCATGCCAAGAG	GUIDES_vm0057
ARHGEF5	AGATTCAAGAGGTCCAGCCG	chr7_144063446_144063465_ARHGEF5_plus
ARHGEF5	AAACCAAAGGAGGTGATGGG	chr7_144063946_144063965_ARHGEF5_plus
ARID1A	TCTCGGGGAGCTCAGCGCGT	CHOPCHOP_vm0058
ARID1A	GCGGTACCCGATGACCATGC	CHOPCHOP_vm0059
ARID1A	ATATCCCGCCGAATCATGGG	CHOPCHOP_vm0060
ARID1A	GTGGCTTCAACAGAGCCAGG	GUIDES_vm0058
ARID1A	GAGTTAACTTTACATCCCCA	GUIDES_vm0059
ARID1A	GGCAATCAGTTCTCCACCCA	GUIDES_vm0060
ARID1A	AATACTCACAGGCAAGCTGG	chr1_27059273_27059292_ARID1A_minus
ARID1A	GCAGCGCTTCCCTCCACCGC	chr1_27058074_27058093_ARID1A_plus
ARID4B	GGTTTACTATCGACATTGAC	CHOPCHOP_vm0061
ARID4B	ATAGTACCAAATCTCCCGCA	CHOPCHOP_vm0062
ARID4B	ACGCTTTCTCCTCCGATCAA	CHOPCHOP_vm0063
ARID4B	AGAGTGAAAGATGCTCAGGG	GUIDES_vm0061
ARID4B	TCAAAACCACAAATAAAACG	GUIDES_vm0062
ARID4B	AAGTAGCTTCCATTGATCGG	GUIDES_vm0063
ARID4B	TGGTCCCAGAGTCATCATGA	chr1_235490231_235490250_ARID4B_minus
ARID4B	AAAGATTCTGATGTCGAAGG	chr1_235377129_235377148_ARID4B_minus
ARL5B	GGCTGATCTTCGCCAAACTG	CHOPCHOP_vm0064
ARL5B	GTCTAGAGTGGATGACCTCC	CHOPCHOP_vm0065
ARL5B	CCTCACCCTTAGTTCAATTA	CHOPCHOP_vm0066
ARL5B	GTTCATACTTCTCCAACCAT	GUIDES_vm0064
ARL5B	GTTCAATTAAGGATCATCCA	GUIDES_vm0065
ARL5B	AGAAGAATTATACAGAATGT	GUIDES_vm0066
ARL5B	AGGTCATCCACTCTAGACCT	chr10_18964106_18964125_ARL5B_minus
ARL5B	TTATCTCACACCAATCCGGG	chr10_18964126_18964145_ARL5B_minus
ASH2L	CGGATGTTCATCCTGTGTTC	CHOPCHOP_vm0067
ASH2L	TGTTAAACGGGTGTTCCAAT	CHOPCHOP_vm0068
ASH2L	CAAAACCCGTTCATACAAGC	CHOPCHOP_vm0069
ASH2L	AGTCTGGCAGCGGTATCTGG	GUIDES_vm0067
ASH2L	AGTGTTTGCCAATGGACTGG	GUIDES_vm0068
ASH2L	TGTTCCAATGGGTAGCCATG	GUIDES_vm0069
ASH2L	GGTGAGGTAGAGCTGCAATG	chr8_37964614_37964633_ASH2L_plus
ASH2L	TGCAACGTCTGCCATCACAG	chr8_37967934_37967953_ASH2L_plus
ATF5	GGCCTCGTTGCGGCAGTAGA	CHOPCHOP_vm0070
ATF5	GGCCATCTACTGCCGCAACG	CHOPCHOP_vm0071
ATF5	ATCTACTGCCGCAACGAGGC	CHOPCHOP_vm0072
ATF5	GAGAGACCAGAACAAGTCGG	GUIDES_vm0070
ATF5	GCTCCCTATGAGGTCCTTGG	GUIDES_vm0071
ATF5	AGACTATGGGAAACTCCCCC	GUIDES_vm0072
ATF5	GGAGGGCGGGCTTCCAGTGG	chr19_50434248_50434267_ATF5_plus
ATF5	GAAGGAACGGGCAGAGTCCG	chr19_50436250_50436269_ATF5_plus
ATF7IP	GTCTAAACGTCGTCGATATA	CHOPCHOP_vm0073
ATF7IP	CAACAGGGACCGGTTCACCT	CHOPCHOP_vm0074
ATF7IP	TTGGTGACTAATCAACCATC	CHOPCHOP_vm0075
ATF7IP	TGGTGTCATTGATCTCACAA	GUIDES_vm0073
ATF7IP	GGCACCCCAGATGGTTGAAG	GUIDES_vm0074
ATF7IP	CAGTATGCACTTGTGGTGGT	GUIDES_vm0075
ATF7IP	ACAGCAAGTGTTGTTCCCAA	chr12_14613866_14613885_ATF7IP_minus
ATF7IP	GCTAGAGGTGGGATCACCAG	chr12_14577316_14577335_ATF7IP_minus
ATP23	ATTGTCGTGCCCATGTCGAC	CHOPCHOP_vm0076
ATP23	GTTCGAGCTGCTAACCTTAG	CHOPCHOP_vm0077
ATP23	GAGACTTTGAAAACCGTGAT	CHOPCHOP_vm0078
ATP23	TCAGGCCCATATGAACAGAG	GUIDES_vm1512
ATP23	TGTAATGGAAATGTCAGTGG	GUIDES_vm1513
ATP23	CAAGTGAGCAGTCTCCACTA	GUIDES_vm1514
ATP23	TCAGGCCCATATGAACAGAG	chr12_58345570_58345589_XRCC6BP1_plus
ATP23	ATGCTATGAAACACTCAGGT	chr12_58339435_58339454_XRCC6BP1_plus
ATP2A2	TACTCTCGTTGACGCCGAAG	CHOPCHOP_vm0079
ATP2A2	CTTCGGCGTCAACGAGAGTA	CHOPCHOP_vm0080
ATP2A2	TTGCCGGCACAGCTTCACGG	CHOPCHOP_vm0081
ATP2A2	ACAGTGTAAAGAGGACAACC	GUIDES_vm0076
ATP2A2	TGGTTCATTGCTGCTGACGG	GUIDES_vm0077
ATP2A2	TAAACCTCCCCGGAACCCAA	GUIDES_vm0078
ATP2A2	CAAGGGTTTCCACAGACGGG	chr12_110765735_110765754_ATP2A2_minus
ATP2A2	GAACGCGCACACCAAGACGG	chr12_110719600_110719619_ATP2A2_plus
ATP6V0C	TTTCGCCGTCATGGGCGCCT	CHOPCHOP_vm0082
ATP6V0C	AGCATACTCGGGGCCGCTCT	CHOPCHOP_vm0083
ATP6V0C	CATCATCGCCATCTACGGCC	CHOPCHOP_vm0084
ATP6V0C	TGTGCCATAGGCAGCGCCCA	chr16_2569222_2569241_ATP6V0C_minus
ATP6V0C	GCTGAAGACCATGGCGGCCG	chr16_2564163_2564182_ATP6V0C_minus
ATR	TGACGTGCGAAAACAAGATG	CHOPCHOP_vm0085
ATR	ACGACTCGCTGAACTGTACG	CHOPCHOP_vm0086
ATR	TCATTTGTACACGATCGGAG	CHOPCHOP_vm0087
ATR	GAGCATGTGAAGTTACAATG	GUIDES_vm0079
ATR	TTGACATTACTGCAGTGGAA	GUIDES_vm0080
ATR	CTGACTTTGGTAGCATACAC	GUIDES_vm0081
ATR	TGTTCAGAAACTGGACCTGG	chr3_142278147_142278166_ATR_minus
ATR	GTGATGGAATATCACCCAAA	chr3_142280144_142280163_ATR_minus
ATRIP	CTGTGCCGCGGAAACCGATG	CHOPCHOP_vm0088
ATRIP	CATCGGTTTCCGCGGCACAG	CHOPCHOP_vm0089
ATRIP	CGGAATGAGTGCTCACGTGA	CHOPCHOP_vm0090
ATRIP	TGGGGTAGAGACCAACCCTG	GUIDES_vm0082
ATRIP	TGTACATGTACATCACATCA	GUIDES_vm0083
ATRIP	GCAGCACTTGGAACACACAC	GUIDES_vm0084
ATRIP	TCAGACGGAATCCGTTCTAG	chr3_48493203_48493222_ATRIP_plus
ATRIP	ACTGGACACGTCCCGAGCCG	chr3_48488479_48488498_ATRIP_minus
ATXN3	ATCCTCAATTGCACATCAGC	CHOPCHOP_vm0091
ATXN3	AGTTGGTCAGCTTCGCAATC	CHOPCHOP_vm0092
ATXN3	GATGTGAACTCTGTCCTGAT	CHOPCHOP_vm0093
ATXN3	TACTTAGCTGAATAGCCCTG	GUIDES_vm0085
ATXN3	GTTGGACCCTAATCATCTGC	GUIDES_vm0086
ATXN3	ATCTTACTTCAGAAGAGCTT	GUIDES_vm0087
ATXN3	TGAGGAAGCAGATCTCCGCA	chr14_92548668_92548687_ATXN3_minus
ATXN3	TTGGCTCAATTACAACAGGA	chr14_92555076_92555095_ATXN3_minus
ATXN7L3	TCAGGAGATATACGCGGACC	CHOPCHOP_vm0094
ATXN7L3	GATATACGCGGACCTGGTCG	CHOPCHOP_vm0095
ATXN7L3	ATGAGCAGAGGCGAACCGTA	CHOPCHOP_vm0096
ATXN7L3	CACAGCACACAGATGAGCAG	GUIDES_vm0088
ATXN7L3	CAGATGGGGAGCAAAGCGGG	GUIDES_vm0089
ATXN7L3	CAACGACTGGTCCTATGGCT	GUIDES_vm0090
ATXN7L3	GCAGCCGAATCGCCAACCGC	chr17_42274598_42274617_ATXN7L3_minus
ATXN7L3	TTGGAGGAGCCTGAATCAGA	chr17_42271914_42271933_ATXN7L3_plus
AURKA	TCTTCGAATGACAGTAAGAC	CHOPCHOP_vm0097
AURKA	TTTGAAATTGGTCGCCCTCT	CHOPCHOP_vm0098
AURKA	ATTCTGAACCGGCTTGTGAC	CHOPCHOP_vm0099
AURKA	TAAATAGTGGCCAGGCTCAG	GUIDES_vm0091
AURKA	GGTAGACTCTGGTAGCATCA	GUIDES_vm0092
AURKA	GATCCAAGAAGTAAGTTCTC	GUIDES_vm0093
AURKA	TTACCAGGTGCCGATGGCAG	chr20_54961309_54961328_AURKA_plus
AURKA	TCTGAGCTGATGCTCCACTC	chr20_54958070_54958089_AURKA_plus
AURKB	ATGCGCCCCTCAATCATCTC	CHOPCHOP_vm0100
AURKB	GCACCCTCCGAGAGTTGGCC	CHOPCHOP_vm0101
AURKB	GAGAGTTGGCCCGGACCCAA	CHOPCHOP_vm0102
AURKB	CAAGTCCCAGATAGAGAAGG	GUIDES_vm0094
AURKB	ACAATGAGAAGGTGGATCTG	GUIDES_vm0095
AURKB	GATGCTCTAATGTACTGCCA	GUIDES_vm0096
AURKB	TGTGATGCACTCTCAAAGGG	chr17_8108562_8108581_AURKB_plus
AURKB	TGACGAGCAGCGAACAGCCA	chr17_8110070_8110089_AURKB_minus
B4GALT5	CAAACTGCAAGCGCTGGCGC	CHOPCHOP_vm0103
B4GALT5	GCTGCTGTACTTCGTCTATG	CHOPCHOP_vm0104
B4GALT5	CGATTGTTCTCACGTTGTCC	CHOPCHOP_vm0105
B4GALT5	CGGAGTGAGTGGCTTAACAG	GUIDES_vm0097
B4GALT5	GACCCAACCATCAAGCTCGG	GUIDES_vm0098
B4GALT5	ATGGATGTGGACAGATGCCG	GUIDES_vm0099
B4GALT5	TTTGCAGGAAGGTTTCACTG	chr20_48263574_48263593_B4GALT5_plus
B4GALT5	ATGGATGTGGACAGATGCCG	chr20_48257053_48257072_B4GALT5_minus
BAHD1	CCCACTTCGTAAGCGCCCAT	CHOPCHOP_vm0106
BAHD1	ACCAATGGGCGCTTACGAAG	CHOPCHOP_vm0107
BAHD1	CGTGACCGTGATCGTGCTAC	CHOPCHOP_vm0108
BAHD1	ACATCAGGACCAGAACAGTG	GUIDES_vm0100
BAHD1	AGACCTGAGCACTTACAGGG	GUIDES_vm0101
BAHD1	GATCTTGGCCACATAAGGTG	GUIDES_vm0102
BAHD1	CAAGGAGCAAGGCTGCCCGC	chr15_40754354_40754373_BAHD1_plus
BAHD1	CATCCGAAAGAGCTACCAGG	chr15_40756077_40756096_BAHD1_plus
BANP	GCGTCGGCAGAACACCATTG	CHOPCHOP_vm0109
BANP	CTGCTTGATTCGGTACCAGT	CHOPCHOP_vm0110
BANP	GGGTGCACAGCTGATCGCCG	CHOPCHOP_vm0111
BANP	GGACTACCTCTTCCACCGCG	GUIDES_vm0103
BANP	TGGCGGTCAAGAGCTTCTCG	GUIDES_vm0104
BANP	GGGTGCACAGCTGATCGCCG	GUIDES_vm0105
BANP	AGACGTGCAACAAAGTGCGA	chr16_88017844_88017863_BANP_plus
BANP	GCAGCACGAGGCCTACCTGA	chr16_88061253_88061272_BANP_minus
BAP1	CGACCGCAGGATCAAGTATG	CHOPCHOP_vm0112
BAP1	TCAAATGGATCGAAGAGCGC	CHOPCHOP_vm0113
BAP1	CGGGTCATCATGGAGCGTAT	CHOPCHOP_vm0114
BAP1	CAGCAATGAGAGTACAGACA	GUIDES_vm0106
BAP1	ATATGCGATTGGCAATGCCC	GUIDES_vm0107
BAP1	CGTCTTCTCTCTGCTGTCCG	GUIDES_vm0108
BAP1	ATGGGCCTTGGCCAACTCCG	chr3_52441429_52441448_BAP1_plus
BAP1	TCGCATGAAGGACTTCACCA	chr3_52441991_52442010_BAP1_minus
BCL10	TCGCCGAATAGATTCAACAA	CHOPCHOP_vm0115
BCL10	AGAAAAAAAGGGCGTCGTGC	CHOPCHOP_vm0116
BCL10	TCGGTGAGGGACGGTGCGGT	CHOPCHOP_vm0117
BCL10	TTCTGGATGGTACATGACAG	GUIDES_vm0109
BCL10	CGTCCTTCTTCACTTCAGTG	GUIDES_vm0110
BCL10	ACATCAAGTAGAAAAAGGGC	GUIDES_vm0111
BCL10	AACTACACTTCCCAGACCTG	chr1_85733426_85733445_BCL10_minus
BCL10	TTCTGGATGGTACATGACAG	chr1_85733541_85733560_BCL10_plus
BCL11B	CCACTGCGAGTACACGTTCT	CHOPCHOP_vm0118
BCL11B	ACGCGCCACATGAAGACGCA	CHOPCHOP_vm0119
BCL11B	TAACGACGTCAAAATCGAGC	CHOPCHOP_vm0120
BCL11B	CTGGAGATAGAGGAGCCAAG	GUIDES_vm0112
BCL11B	GAAGTGATCACGGATGAGTG	GUIDES_vm0113
BCL11B	TCCCTCTGGGACAAGTGCTG	GUIDES_vm0114
BCL11B	CAGGAAAGTGTCCGAGCCGG	chr14_99723898_99723917_BCL11B_minus
BCL11B	TCAGGGTGAGGGTCAGACGG	chr14_99697715_99697734_BCL11B_minus
BCOR	CATCGGTGCCGCCCATGCGC	CHOPCHOP_vm0121
BCOR	GTAAATCATCGGGACAACGC	CHOPCHOP_vm0122
BCOR	CTCGTAACGGGCTCTCTCAT	CHOPCHOP_vm0123
BCOR	GGGGTGGAGCCACTCTACAG	GUIDES_vm0115
BCOR	TTATAACATCCAAGTATCTG	GUIDES_vm0116
BCOR	TCTACCTGAGTACGTAGCCA	GUIDES_vm0117
BCOR	AAAGCCAAAGTCGGTCACCC	chrX_39930265_39930284_BCOR_minus
BCOR	ACTGGGCGATACCACAGCAG	chrX_39932982_39933001_BCOR_minus
BIRC5	GCGCCGTGCCATCGAGCAGC	CHOPCHOP_vm0124
BIRC5	ATGCGGTGGTCCTTGAGAAA	CHOPCHOP_vm0125
BIRC5	CAAGTCTGGCTCGTTCTCAG	CHOPCHOP_vm0126
BIRC5	CAGGCGTAAGCCACCGTGCC	GUIDES_vm0118
BIRC5	ACCAGCACTTTGGGAGGCCG	GUIDES_vm0119
BIRC5	CGCCTGTAATACCAGCACTT	GUIDES_vm0120
BIRC5	GATGCGGTGGTCCTTGAGAA	chr17_76210435_76210454_BIRC5_minus
BIRC5	GCAGGCGCAGCCCTCCAAGA	chr17_76210477_76210496_BIRC5_minus
BLVRB	CGTCGTACTCATCGGTGGTG	CHOPCHOP_vm0127
BLVRB	GTGTCCGTCGTACTCATCGG	CHOPCHOP_vm0128
BLVRB	ATCGCGATCTTCGGCGCCAC	CHOPCHOP_vm0129
BLVRB	GGAATCAGGCCTGAAGTACG	GUIDES_vm0121
BLVRB	AGCCGATGTGGACAAGACCG	GUIDES_vm0122
BLVRB	TCCCACGACAGTGATGTCCG	GUIDES_vm0123
BLVRB	GTGTCCGTCGTACTCATCGG	chr19_40953826_40953845_BLVRB_plus
BLVRB	GAACATCTCCCACTACCACG	chr19_40964366_40964385_BLVRB_plus
BRD2	TAGCAGTGAGAGCTCCTCTG	GUIDES_vm0124
BRD2	AAGCGGTTACAAGATGTCAG	GUIDES_vm0125
BRD2	GTCCAATATCCAAGCCCAAG	GUIDES_vm0126
BRD2	GCGCTCAAGCTCTCTAAGTG	GUIDES_vm0127
BRD2	GAGTGAAAGCTCAGACTCAG	GUIDES_vm0128
BRD2	TACAGGTTATGATTCAGAGG	GUIDES_vm0129
BRD2	TTTGGGATTGGACACCTCCG	chr6_32942400_32942419_BRD2_minus
BRD2	TAAGAACAGCCACAAGAAGG	chr6_32943912_32943931_BRD2_plus
BRMS1	TAAGTACGAATGTGAGCTGC	CHOPCHOP_vm0130
BRMS1	GAGTCAGCTGCGGTTGCGGC	CHOPCHOP_vm0131
BRMS1	GCTTCAAGAGATCGACATCC	CHOPCHOP_vm0132
BRMS1	TCAAGAGATCGACATCCTGG	GUIDES_vm0130
BRMS1	GGACCTAGAGAAGCAGTTCT	GUIDES_vm0131
BRMS1	CCATCCGATTTTCTCTTCTG	GUIDES_vm0132
BRMS1	TCAAGAGATCGACATCCTGG	chr11_66106215_66106234_BRMS1_minus
BRMS1	GGGAACGACTGAGTCAGCTG	chr11_66108777_66108796_BRMS1_minus
BRPF1	TGTCGTGGTCATAGTGGTAC	CHOPCHOP_vm0133
BRPF1	AGGCGACCCTAATGCGCTAG	CHOPCHOP_vm0134
BRPF1	TCGTGGAATTGATCCGCAAG	CHOPCHOP_vm0135
BRPF1	TTTCCCAGAGGACAGCAGTG	GUIDES_vm0133
BRPF1	ACGAGGTCCAGAGCATCCAG	GUIDES_vm0134
BRPF1	CAGGGATGGGAACCCCATGG	GUIDES_vm0135
BRPF1	ACAGCTACTGGACACTGAAG	chr3_9782525_9782544_BRPF1_plus
BRPF1	AACAGCTCAAGTCCTGGCAG	chr3_9783026_9783045_BRPF1_plus
BRPF3	ACTAAGTGGGGTACCGGCCG	CHOPCHOP_vm0136
BRPF3	CCATCCTACGGCACGCCCGG	CHOPCHOP_vm0137
BRPF3	ATCGGCTATGACCCCGAGAG	CHOPCHOP_vm0138
BRPF3	GAATGTAGTTTGGGTCTCAG	GUIDES_vm0136
BRPF3	CAGGGTAGGAGGGGTAGCCT	GUIDES_vm0137
BRPF3	TCATCGATCCCAAGATGCCC	GUIDES_vm0138
BRPF3	TAGTAGGCAGCAGGCAGCGG	chr6_36168493_36168512_BRPF3_minus
BRPF3	GCAGGCGGACAGCTGCTCGG	chr6_36178154_36178173_BRPF3_minus
BRSK2	TCGCAAGTTGTCATCGTCGA	CHOPCHOP_vm0139
BRSK2	GGTTGATATCACCTACACGG	CHOPCHOP_vm0140
BRSK2	CGTCGGGGTCGATGTCCTCC	CHOPCHOP_vm0141
BRSK2	GGTTGATATCACCTACACGG	GUIDES_vm0139
BRSK2	GTGCTAGAACACGTGTCAGG	GUIDES_vm0140
BRSK2	GTATGGAAATGATGACGGGG	GUIDES_vm0141
BRSK2	GTGCATGCTGTCCAGCACGT	chr11_1466613_1466632_BRSK2_minus
BRSK2	GGAGAAGTATGACGGCCGGA	chr11_1464567_1464586_BRSK2_plus
BTRC	TCCGGAGGGTAATGTCAGTT	CHOPCHOP_vm0142
BTRC	CGAATTCTCACAGGCCATAC	CHOPCHOP_vm0143
BTRC	GTAGGTGTATGTTCGAGAAG	CHOPCHOP_vm0144
BTRC	AATGGAACGATCTTTGGAGC	CHOPCHOP_vm0145
BTRC	CTGTAGTCGAAAAACTCTTC	CHOPCHOP_vm0146
BTRC	ACCTTAAATGGACACAAACG	GUIDES_vm0142
BTRC	AGTGCAGAACTGCTTCACAA	GUIDES_vm0143
BTRC	ACGAGTGTTAGAAGGCCATG	GUIDES_vm0144
C11orf53	TCCGGCGCTGACGCCCAACG	CHOPCHOP_vm0147
C11orf53	GGAGGCCGGTAGTCTCCGTA	CHOPCHOP_vm0148
C11orf53	CTACGGAGACTACCGGCCTC	CHOPCHOP_vm0149
C11ORF53	AAGATGGGAGTATTGCCTGG	GUIDES_vm0148
C11ORF53	AGTCTCCGTAGGGCTCCTGG	GUIDES_vm0149
C11ORF53	TGACGTCTACACCTCCAGCG	GUIDES_vm0150
C11orf53	AATGCCGCAGAGCTTATTGA	chr11_111156760_111156779_C11orf53_plus
C11orf53	GCTGAACAGAGAGCCCGCGT	chr11_111155020_111155039_C11orf53_minus
C11orf68	GATTGGCCCGGTAGATGCCC	CHOPCHOP_vm0150
C11orf68	GCGTCGAACGCAGCGAAGGC	CHOPCHOP_vm0151
C11orf68	CACGGACCGCTTGGGTGTAC	CHOPCHOP_vm0152
C11ORF68	CCGCCTCCAGTACACCCAAG	GUIDES_vm0151
C11ORF68	GCCGGCGTCGAACGCAGCGA	GUIDES_vm0152
C11ORF68	GCCTTCGCTGCGTTCGACGC	GUIDES_vm0153
C11orf68	GGGCATCAAACACTAGCCAG	chr11_65685559_65685578_C11orf68_plus
C11orf68	GCGCGGCGCTAAGATGGCGG	chr11_65686496_65686515_C11orf68_minus
CARM1	ACTCATCCACCGCGGCACCT	CHOPCHOP_vm0153
CARM1	CGTAGTGCATGGTGTTGGTC	CHOPCHOP_vm0154
CARM1	CCGACCAACACCATGCACTA	CHOPCHOP_vm0155
CARM1	CAACCTGACGGACCGCATCG	GUIDES_vm0163
CARM1	AGGGGTTTTTCAGATCCAGG	GUIDES_vm0164
CARM1	AGCACCTACAACCTCAGCAG	GUIDES_vm0165
CARM1	GCAGTCCTTCATCATCACCC	chr19_11015691_11015710_CARM1_plus
CARM1	GAACACCGACACGGTAGCGC	chr19_10982455_10982474_CARM1_minus
CATSPER1	GTCGCCATGGTGGTACTCAC	CHOPCHOP_vm0156
CATSPER1	ATGGTAGTCTCGGTGCCGGT	CHOPCHOP_vm0157
CATSPER1	AACTGGAATGATACGCGCCG	CHOPCHOP_vm0158
CATSPER1	ATTTGCGGAACAGTGCCCGG	GUIDES_vm0166
CATSPER1	GCTGCTGGAAGACTCACTGA	GUIDES_vm0167
CATSPER1	CCTGGTGATTACTGTCCTGG	GUIDES_vm0168
CATSPER1	AAAGAAGTACGAGAGGCCCA	chr11_65789256_65789275_CATSPER1_plus
CATSPER1	GCTTTGGTGGTAGATGGCGA	chr11_65789038_65789057_CATSPER1_plus
CCDC14	ATTACGTCAGCGTGATGCTG	CHOPCHOP_vm0159
CCDC14	GCAACTCCTCATTCTAGTTA	CHOPCHOP_vm0160
CCDC14	CAACCTGTACTGATGTTCTA	CHOPCHOP_vm0161
CCDC14	ACACAGCTAGTCAGCAACAG	GUIDES_vm0169
CCDC14	GAGGTTGATTACAGAAATGG	GUIDES_vm0170
CCDC14	GGAGGAGTCACTAAAGAGCC	GUIDES_vm0171
CCDC14	TAAGATCCCTGCTGCCACCA	chr3_123633874_123633893_CCDC14_minus
CCDC14	GAATGAGAGGGAGCATGGCA	chr3_123667745_123667764_CCDC14_plus
CCL28	TTCTTCTGCGCTTGACATGA	CHOPCHOP_vm0162
CCL28	TCGCATCCAGAGAGCTGATG	CHOPCHOP_vm0163
CCL28	GCTTAACAGTATGGTTGTGC	CHOPCHOP_vm0164
CCL28	ACAACCATACTGTTAAGCAG	GUIDES_vm0172
CCL28	TAGGGCCGCACAGACAGCCA	GUIDES_vm0173
CCL28	AACCTCCGTGCAACAGCTGG	GUIDES_vm0174
CCL28	ACAGTAACAGGGCACATCAG	chr5_43382001_43382020_CCL28_minus
CCL28	TAGGGCCGCACAGACAGCCA	chr5_43412368_43412387_CCL28_plus
CCNC	TAGGCAAAGATCCGTTCTGT	CHOPCHOP_vm0165
CCNC	GTACAACACAGGCTACATGT	CHOPCHOP_vm0166
CCNC	TACTGGAGCAAAGGTCTATA	CHOPCHOP_vm0167
CCNC	GTACAACACAGGCTACATGT	GUIDES_vm0175
CCNC	TAGGCAAAGATCCGTTCTGT	GUIDES_vm0176
CCNC	TCCTGCACATACTGGAGCAA	GUIDES_vm0177
CCNC	TAGGCAAAGATCCGTTCTGT	chr6_99997412_99997431_CCNC_plus
CCNC	GTACAACACAGGCTACATGT	chr6_99994324_99994343_CCNC_plus
CCNT1	CCACGCCAAAACGACGGGAT	CHOPCHOP_vm0168
CCNT1	TGGGTCCACGCCAAAACGAC	CHOPCHOP_vm0169
CCNT1	ACTTTCTTATCGCCAGCAGG	CHOPCHOP_vm0170
CCNT1	GTTTCTAGCAGCTAAAGTGG	GUIDES_vm0178
CCNT1	ATTTCCAGGGAACTGTGTGA	GUIDES_vm0179
CCNT1	CACTTTACTACATGAGTATG	GUIDES_vm0180
CCNT1	CCTGCAGTACACACCTCCTG	chr12_49089905_49089924_CCNT1_minus
CCNT1	GCTGAGTGGGCTGAACACCC	chr12_49086965_49086984_CCNT1_plus
CCR5	TCAGTTTACACCCGATCCAC	CHOPCHOP_vm0171
CCR5	TCATCCTCCTGACAATCGAT	CHOPCHOP_vm0172
CCR5	ACAATGTGTCAACTCTTGAC	CHOPCHOP_vm0173
CCR5	ATTTCCAAAGTCCCACTGGG	GUIDES_vm0181
CCR5	TTGCAGTAGCTCTAACAGGT	GUIDES_vm0182
CCR5	CTCACTATGCTGCCGCCCAG	GUIDES_vm0183
CCR5	TCAGTTTACACCCGATCCAC	chr3_46415402_46415421_CCR5_plus
CCR5	CTCACTATGCTGCCGCCCAG	chr3_46414653_46414672_CCR5_plus
CD300LF	GGTGGTGTCGAGGAGCTATT	CHOPCHOP_vm0174
CD300LF	TCGACACCACCACTTCAAGT	CHOPCHOP_vm0175
CD300LF	GGCCGGAACCTCCCCGCAAA	CHOPCHOP_vm0176
CD300LF	CACGTTCACTGTGACCATGG	GUIDES_vm0184
CD300LF	GGGTCAGGTCTGCATAGCAG	GUIDES_vm0185
CD300LF	CATCCTCCAAGCCAAGAGTG	GUIDES_vm0186
CD300LF	ATAGCAGAGGTCGCCCTCCA	chr17_72691966_72691985_CD300LF_plus
CD300LF	GGGTCAGGTCTGCATAGCAG	chr17_72691953_72691972_CD300LF_plus
CD4	CGACGCCCCCCAGCACAATC	CHOPCHOP_vm0177
CD4	GTGTCAGGTGCCGGCACCGA	CHOPCHOP_vm0178
CD4	TGCACCGGGGTGGACCATGT	CHOPCHOP_vm0179
CD4	TTTGAAACTGGAGAACAAGG	GUIDES_vm0187
CD4	GGAGTTCAAAATAGACATCG	GUIDES_vm0188
CD4	CTGCACCGGGGTGGACCATG	GUIDES_vm0189
CD4	GCAGAGCCTGACCCTGACCT	chr12_6923959_6923978_CD4_plus
CD4	GGTGTGGGTGCTGAACCCTG	chr12_6926411_6926430_CD4_plus
CD47	TAAATATAGATCCGGTGGTA	CHOPCHOP_vm0180
CD47	GCCTATATCCTCGCTGTGGT	CHOPCHOP_vm0181
CD47	CAATATGGCAATGACGAAGG	CHOPCHOP_vm0182
CD47	GACTCAGTCCAACCACAGCG	GUIDES_vm0190
CD47	GCACTTAAATATAGATCCGG	GUIDES_vm0191
CD47	TAGAAGTCACAATTAAACCA	GUIDES_vm0192
CD47	AGCAACAGCGCCGCTACCAG	chr3_107809727_107809746_CD47_plus
CD47	GATAGCCTATATCCTCGCTG	chr3_107777211_107777230_CD47_minus
CD5	GGCTGTATTCGTTATCCACG	CHOPCHOP_vm0183
CD5	CGTCAACTCCTATCGAGTGC	CHOPCHOP_vm0184
CD5	CGGTTGCCGTGTGGTTGCGA	CHOPCHOP_vm0185
CD5	GAACCCCACAGCCTCCCACG	GUIDES_vm0193
CD5	CAGATCATAGTCACTGTCGG	GUIDES_vm0194
CD5	GATGCTTGCCACCGTGCCTG	GUIDES_vm0195
CD5	TCTGGAGTTGTGGTGGGCGG	chr11_60886422_60886441_CD5_minus
CD5	AAGGCCAGAAACCATGCCCA	chr11_60870020_60870039_CD5_plus
CDC42SE2	GCAGCTCGTGGATACGAAGG	CHOPCHOP_vm0186
CDC42SE2	TCGTATCCACGAGCTGCATC	CHOPCHOP_vm0187
CDC42SE2	CGGATTGACAGAAGTATGAT	CHOPCHOP_vm0188
CDC42SE2	AACCAAATGCAGTCCAAGGG	GUIDES_vm0196
CDC42SE2	TTTGTGCATACAGCTCATGT	GUIDES_vm0197
CDC42SE2	CATACAGCTCATGTTGGATC	GUIDES_vm0198
CDC42SE2	GGATCAGGAGACCTGTTCAG	chr5_130721305_130721324_CDC42SE2_plus
CDC42SE2	GATGCAGCTCGTGGATACGA	chr5_130726754_130726773_CDC42SE2_plus
CDC6	TACACGAGGAGAACAGGTTA	CHOPCHOP_vm0189
CDC6	ATAGCGTGTACAATACATCC	CHOPCHOP_vm0190
CDC6	TTGCAGAATCCGGCTTAAGC	CHOPCHOP_vm0191
CDC6	GGTGGGAAGTTCAACAGCTG	GUIDES_vm0199
CDC6	AGTCTGTCGCAAACAGCAGG	GUIDES_vm0200
CDC6	ATGGATCAACTGGACAGCAA	GUIDES_vm0201
CDC6	GGTGGGAAGTTCAACAGCTG	chr17_38450687_38450706_CDC6_minus
CDC6	GTTTACCCAGACGTTTCCTG	chr17_38445837_38445856_CDC6_minus
CDH11	CTTCGGGTCGATGTGCACGT	CHOPCHOP_vm0192
CDH11	CAGGCCGGCGTTCAGAATGT	CHOPCHOP_vm0193
CDH11	CCGCCATCGCTGATCACTAT	CHOPCHOP_vm0194
CDH11	TCAGGAAGCCAAAGTCCCAG	GUIDES_vm0202
CDH11	GGATTGTGAATGATTTCAGG	GUIDES_vm0203
CDH11	GTGTTGGTGCTACTCATGGG	GUIDES_vm0204
CDH11	TTAGTGTACAGTATCCTCGA	chr16_65026853_65026872_CDH11_minus
CDH11	GTCAGAAGCAGCCGTCCCTG	chr16_65022209_65022228_CDH11_minus
CDK1	TATCCCTCCTGGTCAGTACA	CHOPCHOP_vm0195
CDK1	ATTTCCCGAATTGCAGTACT	CHOPCHOP_vm0196
CDK1	GGGTTCCTAGTACTGCAATT	CHOPCHOP_vm0197
CDK1	GCACTCCCAATAATGAAGTG	GUIDES_vm0205
CDK1	GAATCCATGTACTGACCAGG	GUIDES_vm0206
CDK1	GTATTCCAAAAGCTCTGGCA	GUIDES_vm0207
CDK1	GAATCCATGTACTGACCAGG	chr10_62545513_62545532_CDK1_minus
CDK1	GATCTCCAGAAGTATTGCTG	chr10_62551667_62551686_CDK1_plus
CDK7	CGGGCCCCCGAGTTACTATT	CHOPCHOP_vm0198
CDK7	GATGTGTATAAGCTCTATTG	CHOPCHOP_vm0199
CDK7	TAATCCATGTGCTCGAATTA	CHOPCHOP_vm0200
CDK7	GCACACCAACTGAGGAACAG	GUIDES_vm0208
CDK7	AGCTCCAAATAGTAACTCGG	GUIDES_vm0209
CDK7	GACTTACTAGATCTCATACA	GUIDES_vm0210
CDK7	TGACATCCAGGTGTTGGCCC	chr5_68572403_68572422_CDK7_minus
CDK7	ATCTCTGGCCTTGTAAACGG	chr5_68531228_68531247_CDK7_minus
CDK9	AAGCTCGCCAAGATCGGCCA	CHOPCHOP_vm0201
CDK9	ACACGGTTGGTGTAGCGGTT	CHOPCHOP_vm0202
CDK9	AGTACTTGGCACCACCGCGC	CHOPCHOP_vm0203
CDK9	CAACCGCTACACCAACCGTG	GUIDES_vm0211
CDK9	GCTTCTAAAACACGAGAATG	GUIDES_vm0212
CDK9	GGTATATACTACCCTTGCAG	GUIDES_vm0213
CDK9	AAGGATCTTGATCTCCCGCA	chr9_130549813_130549832_CDK9_minus
CDK9	GCACCGCAAGACCGGCCAGA	chr9_130548998_130549017_CDK9_plus
CDKN1B	AGTCCCGGGTTAACTCTTCG	CHOPCHOP_vm0204
CDKN1B	TCAAACGTGCGAGTGTCTAA	CHOPCHOP_vm0205
CDKN1B	TTAGCCGGAGCCCCAATTAA	CHOPCHOP_vm0206
CDKN1B	GGGCAAGTACGAGTGGCAAG	GUIDES_vm0214
CDKN1B	TTTACGTTTGACGTCTTCTG	GUIDES_vm0215
CDKN1B	CAAGTACGAGTGGCAAGAGG	GUIDES_vm0216
CDKN1B	GCGGATGGACGCCAGGCAGG	chr12_12870815_12870834_CDKN1B_plus
CDKN1B	GGACCACGAAGAGTTAACCC	chr12_12870881_12870900_CDKN1B_plus
CENPA	GTCTCCGCCGACTGTGTTGA	CHOPCHOP_vm0207
CENPA	AGTAACTCGGCCTGCATGTA	CHOPCHOP_vm0208
CENPA	AGGATGTGCAACTGGCCCGG	CHOPCHOP_vm0209
CENPA	CTCGGCCTGCATGTAAGGTG	GUIDES_vm0217
CENPA	ATATGTGTTAAATTCACTCG	GUIDES_vm0218
CENPA	AGAGCACACACCTCTTGATA	GUIDES_vm0219
CENPA	TTGTAGGGCCAATAGGGCCT	chr2_27015679_27015698_CENPA_minus
CENPA	GCGGCCGGTTACCTAAGGAG	chr2_27009157_27009176_CENPA_minus
CFAP298	TCATCACCGCGCCTCGAAGC	CHOPCHOP_vm0210
CFAP298	ATCATACGGTGGCAACCCCA	CHOPCHOP_vm0211
CFAP298	TTTAAACACTGCACCTCCGC	CHOPCHOP_vm0212
CFAP298	ACCGTATGATCCCATCCGCA	CHOPCHOP_vm0216
CFAP298	CGCGCCTCGAAGCTGGTCCA	CHOPCHOP_vm0217
CFAP298	ATGCGGATGGGATCATACGG	CHOPCHOP_vm0218
CFAP298	AAGAGGCAGAGGCGCAGCTG	chr21_33975564_33975583_C21orf59_minus
CFAP298	CGCGAGCCGCACCTGAGCAG	chr21_33984403_33984422_C21orf59_plus
CFAP410	CACGGTCATGCGGTAGCGGT	CHOPCHOP_vm0213
CFAP410	GGGTGCGCAGCACGGTCATG	CHOPCHOP_vm0214
CFAP410	GCAGCACGGTCATGCGGTAG	CHOPCHOP_vm0215
CFAP410	TGAGGGCAACAGGAGTCACG	GUIDES_vm0157
CFAP410	CCGGCTCACAGGCTCCAGGG	GUIDES_vm0158
CFAP410	AGCATAGCTTGGGGCCGCCG	GUIDES_vm0159
CFAP410	TGAGGGAGAGGAGATCACTG	chr21_45751844_45751863_C21orf2_minus
CFAP410	GCACGGTCATGCGGTAGCGG	chr21_45752955_45752974_C21orf2_plus
CFH	GGCGGCATTTATAGATAGCC	CHOPCHOP_vm0219
CFH	GTACGGTTTGTATGTAACTC	CHOPCHOP_vm0220
CFH	ACCGTACTGCTTGTCCAAAA	CHOPCHOP_vm0221
CFH	TGTGGGCGGATTCACACAGG	GUIDES_vm0220
CFH	ACACCATGAGAAATCTCAGG	GUIDES_vm0221
CFH	GAAGAAGGATGTGTATAAGG	GUIDES_vm0222
CFH	TTACAGGTACATCTCGGAGC	chr1_196654352_196654371_CFH_minus
CFH	GGTCAGGAGACAATCCAAAG	chr1_196694393_196694412_CFH_minus
CHD4	TCGAACCCTCACCAACTACA	CHOPCHOP_vm0222
CHD4	GCTATGGGATAAAACCCGAG	CHOPCHOP_vm0223
CHD4	GCGGGACTTACCTTACGATC	CHOPCHOP_vm0224
CHD4	TTCAAGGGTGAAATGAACCG	GUIDES_vm0223
CHD4	GAATTCCCCCAGTTGCTGTG	GUIDES_vm0224
CHD4	ACATGTTCAAGTAAGCAGCC	GUIDES_vm0225
CHD4	TATAGGAGGAGACAACAAAG	chr12_6696711_6696730_CHD4_minus
CHD4	GGAGAGAGGGCAGATGAGCG	chr12_6692286_6692305_CHD4_plus
CHMP4B	TATCAACCATCGAGTTCCAG	CHOPCHOP_vm0225
CHMP4B	GGACGACGACATGAAGGAAT	CHOPCHOP_vm0226
CHMP4B	GAACATGGGCTATGCCGCCA	CHOPCHOP_vm0227
CHMP4B	TATCAACCATCGAGTTCCAG	GUIDES_vm0226
CHMP4B	TGACCAGCAAGAACTTGCAG	GUIDES_vm0227
CHMP4B	AAGAATTTGCTGGAAATCAG	GUIDES_vm0228
CHMP4B	ATAGAGGGAACATTTGGTAG	chr20_32439970_32439989_CHMP4B_minus
CHMP4B	GTTTGGAGAAGAGTTTGACG	chr20_32438851_32438870_CHMP4B_plus
CHRM5	GGGCCAAGCGTACTCCGAAA	CHOPCHOP_vm0228
CHRM5	CCACTGGCCCAAGCGCCAAT	CHOPCHOP_vm0229
CHRM5	TGTGGCCTATAAGTTCCGAT	CHOPCHOP_vm0230
CHRM5	AGTGTGTCCCAGTCACCCTG	GUIDES_vm0229
CHRM5	TCACAGAGTCAGAACCCTGG	GUIDES_vm0230
CHRM5	TAGCAGCTACCCTTCCTCAG	GUIDES_vm0231
CHRM5	GGAAGGGTAGCTGCTACAGG	chr15_34355823_34355842_CHRM5_minus
CHRM5	GGCTTGGGATGGCTTCCCAG	chr15_34355760_34355779_CHRM5_minus
CHSY3	TCGCCGCCCGTGGATGAGCG	CHOPCHOP_vm0231
CHSY3	ACACCCGGTAGCGCGATGAC	CHOPCHOP_vm0232
CHSY3	ATGTCATACCTTCCGATGAG	CHOPCHOP_vm0233
CHSY3	GACCCAAAGGTAACAAACGG	GUIDES_vm0232
CHSY3	ATGCCACGCTCATCCACGGG	GUIDES_vm0233
CHSY3	AGAAATGTACACGACTCATG	GUIDES_vm0234
CHSY3	TTAGCCGAGAAGTTCTCAGG	chr5_129243917_129243936_CHSY3_plus
CHSY3	GGCGATGAGCCAGGACGCGG	chr5_129240587_129240606_CHSY3_minus
CIC	CTCTACCGCCCGGAAAACGT	CHOPCHOP_vm0234
CIC	CGCCCCTAGCATGTCAGTGC	CHOPCHOP_vm0235
CIC	CACTTTCGGGTCTCTTGCGC	CHOPCHOP_vm0236
CIC	GGTGGCCAGAGACTGCAGGG	GUIDES_vm0235
CIC	CCCGCCCGCTGACTGCACAT	GUIDES_vm0236
CIC	GAAGGCCCCCCAGAAAGTGA	GUIDES_vm0237
CIC	TAAGGGTCCGCCTCCCACCA	chr19_42791300_42791319_CIC_plus
CIC	GCGAGTGGTGGTATGCCCTG	chr19_42791818_42791837_CIC_plus
CIT	CTCGAACCCGACACTCAAAC	CHOPCHOP_vm0237
CIT	GCTCGATGCGGGTCTTCTGA	CHOPCHOP_vm0238
CIT	CTCTGGCGACCGCACGATGG	CHOPCHOP_vm0239
CIT	CGCCAAGTAAATCGCTCCTG	GUIDES_vm0238
CIT	GGATACTGTAATTGGTGAAG	GUIDES_vm0239
CIT	AGGGAAGCTGTTGGAAGAGG	GUIDES_vm0240
CIT	GTCATGGAATATCAGCCTGG	chr12_120272013_120272032_CIT_minus
CIT	TATCTCGAAGCACAAGCCCG	chr12_120288029_120288048_CIT_minus
CLPX	CGGTGCTTGTACTTGCGGCG	CHOPCHOP_vm0240
CLPX	TACCTCGACAAGTATGTTGT	CHOPCHOP_vm0241
CLPX	AGATCGGTTATTGCGTCATG	CHOPCHOP_vm0242
CLPX	GAACGAAAAACAGGTGCACG	GUIDES_vm0241
CLPX	AAGAATTCCCGAAAGCTCCG	GUIDES_vm0242
CLPX	GTTTGTGGGACGGTTGCCTG	GUIDES_vm0243
CLPX	GTTAGAAATAAGAAGACGGG	chr15_65454963_65454982_CLPX_minus
CLPX	TGAGGAGGTGATGAGCCGGA	chr15_65477432_65477451_CLPX_plus
CNOT3	GGACAGACACCCAGCGACAG	GUIDES_vm0244
CNOT3	GTGAGGCATGTGGTGCCAGG	GUIDES_vm0245
CNOT3	AGTCAGAGGGGTGAGGCATG	GUIDES_vm0246
CNOT3	AGTGTGGGGGTGGCATCTGG	GUIDES_vm0247
CNOT3	TCCACAGTGTCCGAGTGTGG	GUIDES_vm0248
CNOT3	AATTCCACAGTGTCCGAGTG	GUIDES_vm0249
CNOT3	TGCCTCAAGAAGGTGTCCGA	chr19_54646869_54646888_CNOT3_plus
CNOT3	AATGGAACGGTTCAAAGTTG	chr19_54647744_54647763_CNOT3_plus
CNOT7	ACGGATAGGACCACAACATC	CHOPCHOP_vm0243
CNOT7	TTAGTAGCTCTATAGAGTCC	CHOPCHOP_vm0244
CNOT7	ATAGGACCACAACATCAGGC	CHOPCHOP_vm0245
CNOT7	ACCATTTGACCCCTTCACAG	GUIDES_vm0250
CNOT7	CTGACATTTATGAATGAGCA	GUIDES_vm0251
CNOT7	TGACAGGAAAAAACAATCGA	GUIDES_vm0252
CNOT7	ATAGGACCACAACATCAGGC	chr8_17089985_17090004_CNOT7_minus
CNOT7	TTGTGCCCTCACTATGCCAG	chr8_17102655_17102674_CNOT7_minus
COL20A1	TTATCCGGCCCGATTTCAAA	CHOPCHOP_vm0246
COL20A1	CGCGGCACGAGTGTTCTGGG	CHOPCHOP_vm0247
COL20A1	GCTGCGGGCTTCGTCACGCT	CHOPCHOP_vm0248
COL20A1	CCCTGGTTCCTGGAGAATGG	GUIDES_vm0253
COL20A1	TTCTCTCCTTTGACCCCTGG	GUIDES_vm0254
COL20A1	TCCCTGGAGGCCAACTCTCC	GUIDES_vm0255
COL20A1	GATCTGCAAGGTGTAGCCCT	chr20_61936841_61936860_COL20A1_minus
COL20A1	GACCATGTCAGCAGGCACGG	chr20_61938869_61938888_COL20A1_minus
COL23A1	TAGCGAAGATCCGGACTGCT	CHOPCHOP_vm0249
COL23A1	GGCAGCCCAATAAGGCCCGG	CHOPCHOP_vm0250
COL23A1	TGGTGATCGACTATGATGGC	CHOPCHOP_vm0251
COL23A1	AAGGGTGCGTCGGGTGAGAG	GUIDES_vm0256
COL23A1	GCAGGCGAGATGGGCTTGTC	GUIDES_vm0257
COL23A1	GGACACGGCTGGTCCAGGCC	GUIDES_vm0258
COL23A1	AAGGGCAATGCGGCGGGCGG	chr5_178017137_178017156_COL23A1_minus
COL23A1	GGGCTTGCCATCCAAACCCA	chr5_177697338_177697357_COL23A1_plus
COPS4	GCCGCTCGAATTCATGAGCT	CHOPCHOP_vm0252
COPS4	ATGTCAGTCTCGTGATCTCG	CHOPCHOP_vm0253
COPS4	GAGCGGCTCTCATAAAGATC	CHOPCHOP_vm0254
COPS4	TATCTAGATAGGATCATCAG	GUIDES_vm0259
COPS4	GCATCTCAAATGATAACCGA	GUIDES_vm0260
COPS4	AATATTACCTTCGAAGAACT	GUIDES_vm0261
COPS4	TGATGATCCAGTCCAGGCAG	chr4_83978142_83978161_COPS4_plus
COPS4	CTGGGCCAAATCCTGTCGCA	chr4_83956391_83956410_COPS4_minus
COPS7B	TGGCCGTGACATCCGAAAGA	CHOPCHOP_vm0255
COPS7B	GTCTTTCAGCAACACGGAGT	CHOPCHOP_vm0256
COPS7B	CTCCGTGTTGCTGAAAGACC	CHOPCHOP_vm0257
COPS7B	TCTTGATGCCAAGCTCACGA	GUIDES_vm0262
COPS7B	ACTAGAAGACCTTATCATTG	GUIDES_vm0263
COPS7B	GTAATCTGGGTATGTCCCAT	GUIDES_vm0264
COPS7B	TCAAGGCCAGAGAATGGCAG	chr2_232653268_232653287_COPS7B_plus
COPS7B	CTGAGCCGAGGAGGATGCGG	chr2_232672228_232672247_COPS7B_minus
COPS8	GCTGGACCGTCTCAGACCAC	CHOPCHOP_vm0258
COPS8	AAGGAGACGCGCCTTTGCCC	CHOPCHOP_vm0259
COPS8	CGCTCACCAGTGGTCTGAGA	CHOPCHOP_vm0260
COPS8	CAACCATCAACGCTCACCAG	GUIDES_vm0265
COPS8	CGCTTGAGAGACCAGGGCAA	GUIDES_vm0266
COPS8	TCTGGGCAGAACCATTCTTG	GUIDES_vm0267
COPS8	CAACCATCAACGCTCACCAG	chr2_237998578_237998597_COPS8_plus
COPS8	TCTGGGCAGAACCATTCTTG	chr2_238004501_238004520_COPS8_minus
CREBBP	AGCTCTAAAGGATCGCCGCA	CHOPCHOP_vm0261
CREBBP	AGACCGCACCTGGTTACTAA	CHOPCHOP_vm0262
CREBBP	AGCGGCTCTAGTATCAACCC	CHOPCHOP_vm0263
CREBBP	GTACAAAAAGATGCTGGACA	GUIDES_vm0268
CREBBP	AGAGCGTGGACCACTTGGAG	GUIDES_vm0269
CREBBP	ATAGGGCAGTTCCTTGGCAC	GUIDES_vm0270
CREBBP	GCTCAGAGGGCTCTTGCCCA	chr16_3900724_3900743_CREBBP_plus
CREBBP	GAGTTCCTTCACCTACCCAG	chr16_3832669_3832688_CREBBP_plus
CSTF1	CGCTGCACGTCATGAACCCG	CHOPCHOP_vm0264
CSTF1	AGACTGATCGTCCTCTCGTC	CHOPCHOP_vm0265
CSTF1	GGACGGCTGCATCAAATTAT	CHOPCHOP_vm0266
CSTF1	AAAGAGTTCGAATCACTGGG	GUIDES_vm0271
CSTF1	ACCAATTGCATACTGAACTG	GUIDES_vm0272
CSTF1	ATTAACGGAACATATAGCAT	GUIDES_vm0273
CSTF1	CCAGGTCAATCCCTGTGCCA	chr20_54972324_54972343_CSTF1_minus
CSTF1	AAAGAGTTCGAATCACTGGG	chr20_54972741_54972760_CSTF1_minus
CSTF2	CCCCGAGGAATAGATGCACG	CHOPCHOP_vm0267
CSTF2	ACAACCGCCCCCATGTTAAT	CHOPCHOP_vm0268
CSTF2	GTAGAGAACGATCCACCGCT	CHOPCHOP_vm0269
CSTF2	GCAAGAGGGTTAGATGCCAG	GUIDES_vm0274
CSTF2	CCTCTAATGGCAGAACCAAG	GUIDES_vm0275
CSTF2	TGCCCGGGACTAAAGCCGCC	GUIDES_vm0276
CSTF2	GTAGAGAACGATCCACCGCT	chrX_100075432_100075451_CSTF2_minus
CSTF2	TGCAATGGAGGCCCGAGCGA	chrX_100088290_100088309_CSTF2_plus
CTBP1	TACGACCCTTACTTGTCGGA	CHOPCHOP_vm0270
CTBP1	GCGGATCCGGCCCTCCTTCA	CHOPCHOP_vm0271
CTBP1	CAATCCGGACGATGATGCGG	CHOPCHOP_vm0272
CTBP1	GACTGCGTGACCCTGCACTG	GUIDES_vm0277
CTBP1	GGCATCCATCGAGATGCGAG	GUIDES_vm0278
CTBP1	CCTGAAGAACTGTGTCAACA	GUIDES_vm0279
CTBP1	GGATGGCCGGGACTGCACAG	chr4_1232048_1232067_CTBP1_minus
CTBP1	ACCAAGTCCGATGATGCCCA	chr4_1219146_1219165_CTBP1_plus
CTDNEP1	GTGAAGGTTTCGGCTCAGCA	CHOPCHOP_vm0273
CTDNEP1	GGCGTACCAGGCCGGACTGT	CHOPCHOP_vm0274
CTDNEP1	TTATGTACAAAAAACCGGAC	CHOPCHOP_vm0275
CTDNEP1	CAGCACGGAACGAACATCAG	GUIDES_vm0280
CTDNEP1	GGAGATCTATGGCTCTGCTG	GUIDES_vm0281
CTDNEP1	CCAGGATCACAATGCTGGAG	GUIDES_vm0282
CTDNEP1	TGCGGACGCAGTGTCTGCTG	chr17_7154592_7154611_CTDNEP1_minus
CTDNEP1	GGAGATCTATGGCTCTGCTG	chr17_7149629_7149648_CTDNEP1_minus
CTDSPL2	TGGTTATTCATCAGCCCACG	CHOPCHOP_vm0276
CTDSPL2	AAGCCGGTTTCATTCTTCGA	CHOPCHOP_vm0277
CTDSPL2	AGTACTACTACATCAACTAA	CHOPCHOP_vm0278
CTDSPL2	GAACATTGTGTTTGTGTACA	GUIDES_vm0283
CTDSPL2	ATGACATCTTGGAAAAGGAC	GUIDES_vm0284
CTDSPL2	ACATCTGAGACATTCGTTCC	GUIDES_vm0285
CTDSPL2	GCACCAGTAACTCCAGATAG	chr15_44788577_44788596_CTDSPL2_plus
CTDSPL2	ATCACGTCAACACCAAGAGC	chr15_44776482_44776501_CTDSPL2_plus
CTRB2	GGCGACACGGGCGTACACAG	CHOPCHOP_vm0279
CTRB2	ACGGGCGTACACAGCGGGCG	CHOPCHOP_vm0280
CTRB2	TGTCGCCAAGCTCATACCCT	CHOPCHOP_vm0281
CTRB2	GGTACCCAGGAGGGCCCAGC	GUIDES_vm0286
CTRB2	TCCTCTGGCTCCTCTCCTGC	GUIDES_vm0287
CTRB2	CCTCTCCTGCTGGGCCCTCC	GUIDES_vm0288
CTRB2	GCGGCACCATGGCTTTCCTC	chr16_75241028_75241047_CTRB2_minus
CTRB2	ACGGGCGTACACAGCGGGCG	chr16_75238107_75238126_CTRB2_plus
CUL3	TGGGTCGGATTCACCTTGTT	CHOPCHOP_vm0282
CUL3	CGAGATCAAGTTGTACGTTA	CHOPCHOP_vm0283
CUL3	GGGTGCTCACGACAGGATAT	CHOPCHOP_vm0284
CUL3	CCTGTGGTAAACCAACACAG	GUIDES_vm0289
CUL3	TTCTACTTAGCCAAACACAG	GUIDES_vm0290
CUL3	TGGGATGTTGCACTTTGGTG	GUIDES_vm0291
CUL3	GGAAGAACCAATTGTAAAGG	chr2_225376167_225376186_CUL3_minus
CUL3	ACCATGTCGAATCTGAGCAA	chr2_225449710_225449729_CUL3_minus
CUL4B	TCGGCCAATAGCCCATTGTC	CHOPCHOP_vm0285
CUL4B	CTTTCCGACTAACAGGCGCT	CHOPCHOP_vm0286
CUL4B	ATGCACTCTTTCCGACTAAC	CHOPCHOP_vm0287
CUL4B	CAGTTTAGAAGAGATCAAGC	GUIDES_vm0292
CUL4B	TTTTACCTAGGCAAACATAG	GUIDES_vm0293
CUL4B	TTGGCCGACATATGTGCCTA	GUIDES_vm0294
CUL4B	AGCATGTGGTACTTACTGGG	chrX_119677566_119677585_CUL4B_plus
CUL4B	ATCCAGCAATTCTTGAACCA	chrX_119674352_119674371_CUL4B_plus
CXCR4	AGGTGGTCTATGTTGGCGTC	CHOPCHOP_vm0288
CXCR4	GAAGCATGACGGACAAGTAC	CHOPCHOP_vm0289
CXCR4	GCCAACAGGCGAAGAAAGCC	CHOPCHOP_vm0290
CXCR4	GGATGGGGTTCAGACAACAG	GUIDES_vm0295
CXCR4	CAAGTGGATTTCCATCACCG	GUIDES_vm0296
CXCR4	AGCCAGGATGAGGATGACTG	GUIDES_vm0297
CXCR4	ACAACAGTGGAAGAAAGCTA	chr2_136872610_136872629_CXCR4_plus
CXCR4	GAAGCGTGATGACAAAGAGG	chr2_136873224_136873243_CXCR4_plus
CYP1A2	TGGGCAAGCGCCGGTGTATC	CHOPCHOP_vm0291
CYP1A2	GTCAGGTCGACTTTCACGCC	CHOPCHOP_vm0292
CYP1A2	TCGGCGGTGAGGAACCGCTC	CHOPCHOP_vm0293
CYP1A2	CTTCGACCCTTACAATCAGG	GUIDES_vm0298
CYP1A2	AAGAAGGGGCCTAGAGCCAG	GUIDES_vm0299
CYP1A2	GCTTGGTCACAAGGTACATG	GUIDES_vm0300
CYP1A2	AGGTTGACAATCTTCTCCTG	chr15_75043608_75043627_CYP1A2_minus
CYP1A2	GAAGGCCTTGAACCTCTGCA	chr15_75042828_75042847_CYP1A2_minus
CYP2D6	CGGCCCGAAACCCAGGATCT	CHOPCHOP_vm0294
CYP2D6	TCATATGGGTCACACCCAGG	GUIDES_vm0301
CYP2D6	TGAGAACCTGTGCATAGTGG	GUIDES_vm0302
CYP2D6	GATGTAGGATCATGAGCAGG	GUIDES_vm0303
CYP2D6	AGGCCTCCGGCTTCACAAAG	GUIDES_vm0304
CYP2D6	ACGACGTGATAGGGCAGGTG	GUIDES_vm0305
CYP2D6	GTGCAGCCCAGCGTTGGCGC	chr22_42526700_42526719_CYP2D6_plus
CYP2D6	GTGATCGCCTCCCTCACCTG	chr22_42524880_42524899_CYP2D6_minus
CYP4X1	CATCGTCGCCTACTAACTCC	CHOPCHOP_vm0295
CYP4X1	AGCAGGATAACACTCCGAAG	CHOPCHOP_vm0296
CYP4X1	TCAACACTCGGCTTAACTTC	CHOPCHOP_vm0297
CYP4X1	ACCCCAAATACTAAGAACCA	GUIDES_vm0306
CYP4X1	GATACAACAAACTGTACAAG	GUIDES_vm0307
CYP4X1	CGTCTCCTTGATGCACATTG	GUIDES_vm0308
CYP4X1	CATGAAATGCGCTTTCAGCA	chr1_47501561_47501580_CYP4X1_plus
CYP4X1	AGGCCATTAAGCTGTACCTG	chr1_47489572_47489591_CYP4X1_plus
CYRIB	CTATGACCACGTACATCCAG	CHOPCHOP_vm0298
CYRIB	ATGCTCCCACTGGATGTACG	CHOPCHOP_vm0299
CYRIB	AGACCTTCCACACTATTAGG	CHOPCHOP_vm0300
CYRIB	ATGCTCCCACTGGATGTACG	GUIDES_vm0444
CYRIB	AGACCTTCCACACTATTAGG	GUIDES_vm0445
CYRIB	CATTGTGCTTAAACAATCTG	GUIDES_vm0446
CYRIB	CATGCACAGACCTTGAGCAG	chr8_130891663_130891682_FAM49B_minus
CYRIB	TATGACCACGTACATCCAGT	chr8_130861520_130861539_FAM49B_minus
CYSRT1	CAGCGTAGGTCAGTCCGGCC	CHOPCHOP_vm0301
CYSRT1	TGGTTACCCTTGGCGCCCTT	CHOPCHOP_vm0302
CYSRT1	CAGGCCGGACTGACCTACGC	CHOPCHOP_vm0303
CYSRT1	TCTTGACGACCATCTCTTGG	GUIDES_vm0160
CYSRT1	CCTGGGGCAGCAGTTAGAGG	GUIDES_vm0161
CYSRT1	CAGGCCGGACTGACCTACGC	GUIDES_vm0162
CYSRT1	GACCGAGGTCCCAGGGCCCA	chr9_140120253_140120272_C9orf169_plus
CYSRT1	AGCAGCAGTCAGCGCCAGGC	chr9_140120347_140120366_C9orf169_plus
DACH2	CGATGATTCTCTTCTAGAGA	CHOPCHOP_vm0304
DACH2	ACACTCCCAAAGAACGCTTA	CHOPCHOP_vm0305
DACH2	TTTGGATAATGCTCGCATCC	CHOPCHOP_vm0306
DACH2	CCACTAGTGACAGTGGCCTG	GUIDES_vm0309
DACH2	GAATGGTCCAGGGAATCCAG	GUIDES_vm0310
DACH2	TTTGGATAATGCTCGCATCC	GUIDES_vm0311
DACH2	AGGTATAACAGCTGCAGCGA	chrX_85906037_85906056_DACH2_plus
DACH2	TAGAAGAGAATCATCGTCCT	chrX_85994787_85994806_DACH2_plus
DCAF5	ATCGTACACTCATGGCACTT	CHOPCHOP_vm0307
DCAF5	CCGGCCATCATCTGAGGAAC	CHOPCHOP_vm0308
DCAF5	ATGATGGCCGGGTTCTCATT	CHOPCHOP_vm0309
DCAF5	ACCAGAAGAGCAGATCATGT	GUIDES_vm0312
DCAF5	TGGATGTCATAGAGCACAGG	GUIDES_vm0313
DCAF5	ATGACTTCAACCTGTACATG	GUIDES_vm0314
DCAF5	TGTGCCATAGCAGAACCCGG	chr14_69589045_69589064_DCAF5_plus
DCAF5	GTTGGCCACAGCCAATTCAA	chr14_69583123_69583142_DCAF5_minus
DDA1	CTGTTCAGACGGGTACTCGC	CHOPCHOP_vm0310
DDA1	TCAGACGGGTACTCGCGGGT	CHOPCHOP_vm0311
DDA1	TAAGTGTCCTCGTGCATGTC	CHOPCHOP_vm0312
DDA1	CAATTTTAGTCGATTTCACG	GUIDES_vm0315
DDA1	TCAGACGGGTACTCGCGGGT	GUIDES_vm0316
DDA1	GCTGATGCAGGTAGCGCAGG	GUIDES_vm0317
DDA1	ACTCACCGAGGCTTTGCACA	chr19_17424899_17424918_DDA1_minus
DDA1	CAACCCTCCTGCAGAACCGA	chr19_17425133_17425152_DDA1_plus
DDB1	GCGGCACGTAAAAACCTATG	CHOPCHOP_vm0313
DDB1	ATCGACAATGGGTCCTAAGT	CHOPCHOP_vm0314
DDB1	ACCCATTGTCGATATGTGCG	CHOPCHOP_vm0315
DDB1	GTCACCGTCGATGAAACCTG	GUIDES_vm0318
DDB1	GTACCAGCTCTCTGACAGTG	GUIDES_vm0319
DDB1	CAACCACTACAACAACATCA	GUIDES_vm0320
DDB1	GGTCACGCAGCCGTTCACGG	chr11_61100381_61100400_DDB1_plus
DDB1	GAGTCAATCACCTATCACAA	chr11_61093123_61093142_DDB1_minus
DDX10	GACGTAGCCGGCAAAACACT	CHOPCHOP_vm0316
DDX10	AACGGCCAACTCTCCGGGTT	CHOPCHOP_vm0317
DDX10	AATATACTCGTGTGCACACC	CHOPCHOP_vm0318
DDX10	GAGGAAGATGATGACACAGG	GUIDES_vm0321
DDX10	ATCTCTTCCTAACACCAGTG	GUIDES_vm0322
DDX10	AAGATAACATTTACTGATGA	GUIDES_vm0323
DDX10	GCTACTGATATTGCAGCCAG	chr11_108562738_108562757_DDX10_plus
DDX10	ACCTTGCAAAGCCAATCCAA	chr11_108546374_108546393_DDX10_minus
DDX21	CCTACATTCATCGATCCGGG	CHOPCHOP_vm0319
DDX21	ATTCATCGATCCGGGCGGAC	CHOPCHOP_vm0320
DDX21	GGAGCGCTGGTCTACGGACG	CHOPCHOP_vm0321
DDX21	GCAACATTAAATACCCAATG	GUIDES_vm0324
DDX21	ATTTCTGTTACTGATGCGGT	GUIDES_vm0325
DDX21	TGATTCCAAAGTGAAGGGAA	GUIDES_vm0326
DDX21	GGACAGCGGGAAGGCAGTCG	chr10_70742392_70742411_DDX21_plus
DDX21	TATGGTGGAACTCCCTATGG	chr10_70725223_70725242_DDX21_plus
DELE1	CAGTAGTAGCATCGAGTCCG	CHOPCHOP_vm0322
DELE1	TGGCTCAGTACCGCTATGCC	CHOPCHOP_vm0323
DELE1	GCGGGCTTGTGTCATGAGCA	CHOPCHOP_vm0324
DELE1	CCTTGGTGAAAAGCACCCCG	GUIDES_vm0657
DELE1	TCACAGAGCAGGTACCACCT	GUIDES_vm0658
DELE1	GGCCAAGCCTGGGTTCCCTG	GUIDES_vm0659
DELE1	GACGTCCCTTACCTCGGCCC	chr5_141303530_141303549_KIAA0141_minus
DELE1	AAAGTGGAGGAGGTAGTCTG	chr5_141304214_141304233_KIAA0141_minus
DENR	AAAGAAGACCGTACCACAAA	CHOPCHOP_vm0325
DENR	TCCTGTGGTGCCTCAGTAAC	CHOPCHOP_vm0326
DENR	TCCTTTGCAGTCAGCCCCGC	CHOPCHOP_vm0327
DENR	TGGTGCCTCAGTAACAGGGG	GUIDES_vm0327
DENR	ATGTTGCTAAATGTAGACAA	GUIDES_vm0328
DENR	AAATATGTGACAAGAGTATG	GUIDES_vm0329
DENR	CTTCGAGTCCTTTATTGTGG	chr12_123238333_123238352_DENR_plus
DENR	TGACATTTCTGAATCCAGCG	chr12_123238257_123238276_DENR_plus
DHPS	CGCCTTCTAAGATGATCGCC	CHOPCHOP_vm0328
DHPS	AGCCGGGCGATCATCTTAGA	CHOPCHOP_vm0329
DHPS	AGCGAGCCGTCTGTAAGTGC	CHOPCHOP_vm0330
DHPS	GTATTGGTGACCACAGCTGG	GUIDES_vm0330
DHPS	TGGTCTTCATCCTGTGACAG	GUIDES_vm0331
DHPS	TTTAGTCCCGCACTTACAGA	GUIDES_vm0332
DHPS	GTGCGCGGTAATTCACACCG	chr19_12792448_12792467_DHPS_plus
DHPS	TGCAGCTGGTAAGTGGGCGG	chr19_12791055_12791074_DHPS_plus
DHX29	CTCGAGCTTGTGAATCTACC	CHOPCHOP_vm0331
DHX29	TATACTGCTCGAAGTTGGAC	CHOPCHOP_vm0332
DHX29	CACTTACCGAGATGTTTGGC	CHOPCHOP_vm0333
DHX29	CTGAAATCACATACTGCCGG	GUIDES_vm0333
DHX29	TTGGAATGAGAGGGTCTGTG	GUIDES_vm0334
DHX29	TTTCCAGTTTTACTTTTTGG	GUIDES_vm0335
DHX29	AAAGGGCTAAAGTAGCTCCC	chr5_54581141_54581160_DHX29_plus
DHX29	TGACAGCTTACCCTTCCTCC	chr5_54579020_54579039_DHX29_plus
DHX33	GCAGCGGGTATCGAAGACGC	CHOPCHOP_vm0334
DHX33	AGGTCCGATAGATATTGAGC	CHOPCHOP_vm0335
DHX33	AGCATCGCAGGGCAGCCGTC	CHOPCHOP_vm0336
DHX33	GAAGTTCATATCCAGCGAGG	GUIDES_vm0336
DHX33	GCAGCGGGTATCGAAGACGC	GUIDES_vm0337
DHX33	TAACAGGTCCAGTTGGGCAA	GUIDES_vm0338
DHX33	TCAGGGTAGGGACTGGCCGA	chr17_5371986_5372005_DHX33_plus
DHX33	CTGCTACCGGCTCTACACGG	chr17_5357190_5357209_DHX33_minus
DLGAP4	CGCTTGATCTGGGCAATCTT	CHOPCHOP_vm0337
DLGAP4	TGGCGTCTGAGGCCTTGTCG	CHOPCHOP_vm0338
DLGAP4	GGAACCAGTAGCCGTCTCGG	CHOPCHOP_vm0339
DLGAP4	CAAGCTGTAAGTCATCTGAG	GUIDES_vm0339
DLGAP4	CGATGAACTCTACCACCTCA	GUIDES_vm0340
DLGAP4	GTCCTCTACCTGAACCCCGA	GUIDES_vm0341
DLGAP4	GGGTGCTGAAGCCATCACGG	chr20_35060465_35060484_DLGAP4_minus
DLGAP4	AGGCTGCCGGTACTGGGCGG	chr20_35075298_35075317_DLGAP4_minus
DMRTC2	TGAATCTTTCAGCCCCACGA	CHOPCHOP_vm0340
DMRTC2	TGCTCTGCATATTGGCCGTC	CHOPCHOP_vm0341
DMRTC2	CGCCTCCTGCTGCCTACGCA	CHOPCHOP_vm0342
DMRTC2	CAGGTTCTTGGTACAGCAGG	GUIDES_vm0342
DMRTC2	CTTGTGGCCCTTGAGATGGG	GUIDES_vm0343
DMRTC2	AGCTAAAGAAGCACCTGATG	GUIDES_vm0344
DMRTC2	GGCCAGGCACGAGGCTCCAG	chr19_42354598_42354617_DMRTC2_minus
DMRTC2	GACAAGGGCGAGGCTTCCGG	chr19_42352896_42352915_DMRTC2_minus
DNAJC30	TTCGCAAACGGCAGGAGTAT	CHOPCHOP_vm0343
DNAJC30	CGCGATCATACTTGCGACGG	CHOPCHOP_vm0344
DNAJC30	CTCCGTCGCAAGTATGATCG	CHOPCHOP_vm0345
DNAJC30	TCGCGGCCTACTCAGCGACG	CHOPCHOP_vm0346
DNAJC30	CTCGGACCCACGACGGTTCT	CHOPCHOP_vm0347
DNAJC30	GGAGGCCCGAGAACCGTCGT	CHOPCHOP_vm0348
DNAJC30	TGGGTCCGAGAGGTGGGCGG	chr7_73097311_73097330_DNAJC30_plus
DNAJC30	GTTTGCGAAGGGCCTCCCGC	chr7_73097180_73097199_DNAJC30_plus
DNM3	CCCGCTGGTGAACCGTCTGC	CHOPCHOP_vm0349
DNM3	GCAGAAACAGATCGCGTGAC	CHOPCHOP_vm0350
DNM3	TAGGGTATCCCGAATGTGGT	CHOPCHOP_vm0351
DNM3	AAGTTCCATCTAGGCCTACG	GUIDES_vm0345
DNM3	CCCACAATTGGAGAGGCAAG	GUIDES_vm0346
DNM3	GTTCACAAGAAAACCACAGT	GUIDES_vm0347
DNM3	AAACTGTTGCCTCTTCGCAG	chr1_172001619_172001638_DNM3_plus
DNM3	GGAGCTGCCGCAGATCGCCG	chr1_171810883_171810902_DNM3_plus
DNTTIP2	AACTTTCAGCCGACGCGGCT	CHOPCHOP_vm0352
DNTTIP2	GGGCGCAGACGTGTATAGTT	CHOPCHOP_vm0353
DNTTIP2	GCCGCGTCGGCTGAAAGTTC	CHOPCHOP_vm0354
DNTTIP2	GCACTCTAATCTGAACTCTG	GUIDES_vm0348
DNTTIP2	ACAAGCAGCAGCATAGACCC	GUIDES_vm0349
DNTTIP2	CGACAAAAAACAGCAGGGGA	GUIDES_vm0350
DNTTIP2	GATTAAACTTTGCTTCCCAG	chr1_94343317_94343336_DNTTIP2_plus
DNTTIP2	GAAGAACCAGGAGTATGCAG	chr1_94342870_94342889_DNTTIP2_minus
DOCK5	CCCGCTGGATCCCGACCAAG	CHOPCHOP_vm0355
DOCK5	GCCTCTTGGTCGGGATCCAG	CHOPCHOP_vm0356
DOCK5	TCACATCCTGGAGATGTACG	CHOPCHOP_vm0357
DOCK5	GGAGCACAATAGACCCCGTG	GUIDES_vm0351
DOCK5	GCCCAACCAGAAAAGCACAA	GUIDES_vm0352
DOCK5	GTTGCAGACAGATGGAATCG	GUIDES_vm0353
DOCK5	GGGCAGTAACGGGATGCCCA	chr8_25158113_25158132_DOCK5_plus
DOCK5	GGTCGGGATCCAGCGGGCCA	chr8_25042425_25042444_DOCK5_minus
DOLK	AATACTTTCGGGCGATGGTG	CHOPCHOP_vm0358
DOLK	GTGGAAATACTTTCGGGCGA	CHOPCHOP_vm0359
DOLK	ACGTCCAATACAAGTGGGAC	CHOPCHOP_vm0360
DOLK	GCCAGGGTAGGACCACACCA	GUIDES_vm0354
DOLK	GCAGAGACCAATAGGCTAGG	GUIDES_vm0355
DOLK	CATGGTGCTACCGAAGATGG	GUIDES_vm0356
DOLK	GCCAGGGTAGGACCACACCA	chr9_131708760_131708779_DOLK_plus
DOLK	GTGGCGGCTACATAGAGCAG	chr9_131708492_131708511_DOLK_plus
DOT1L	TGGTGCGGTCGATAGTGTGC	CHOPCHOP_vm0361
DOT1L	CAACGCGGCCACGCCCACTA	CHOPCHOP_vm0362
DOT1L	TGAACACTGCGAACCCCGAG	CHOPCHOP_vm0363
DOT1L	CCTCCCGGAAGCCTCCTCAG	GUIDES_vm0357
DOT1L	CTCCCCACTCACCTCAGACG	GUIDES_vm0358
DOT1L	ATCCTGAGAGTGAAGCCAAG	GUIDES_vm0359
DOT1L	GCTGAGACTGAAGTCGCCCG	chr19_2164201_2164220_DOT1L_plus
DOT1L	GATATGGCGCAGGAGTCCAG	chr19_2191057_2191076_DOT1L_minus
DPF2	GTCGTGGATCCTCAGGGGGA	CHOPCHOP_vm0364
DPF2	GACGGGACAACCCGAGGAGC	CHOPCHOP_vm0365
DPF2	GAAGATACTCCCAAGCGTCG	CHOPCHOP_vm0366
DPF2	CACTGCCGCCATCATCACGG	GUIDES_vm0360
DPF2	ACGGGGTGAGACAGTACATG	GUIDES_vm0361
DPF2	CAAGAAGACGGGACAACCCG	GUIDES_vm0362
DPF2	GTAGGAGTACAGCTGTCCGG	chr11_65108446_65108465_DPF2_minus
DPF2	GCTGGATGCTTCCATCCTGG	chr11_65111491_65111510_DPF2_plus
DPY30	GTGAGACCGTACTCAGAGTG	CHOPCHOP_vm0367
DPY30	GAAAATCCTCACTCTGAGTA	CHOPCHOP_vm0368
DPY30	TTTGCCAACTCGTGCCTACC	CHOPCHOP_vm0369
DPY30	GTGAGACCGTACTCAGAGTG	GUIDES_vm0363
DPY30	GGGACTTGCTGTGCTTGCAA	GUIDES_vm0364
DPY30	ATCTTATCTTTTAAAAAACA	GUIDES_vm0365
DPY30	GGGACTTGCTGTGCTTGCAA	chr2_32254670_32254689_DPY30_minus
DPY30	GTGAGACCGTACTCAGAGTG	chr2_32264361_32264380_DPY30_plus
DPYSL5	CGCGAGCTCATGATCCCTGG	CHOPCHOP_vm0370
DPYSL5	TCTCATACACGACGCGCCCC	CHOPCHOP_vm0371
DPYSL5	CGGGTAGGAGTGTCTGCGAG	CHOPCHOP_vm0372
DPYSL5	GTAGTGTAAGCCTGTCAGCG	GUIDES_vm0366
DPYSL5	ATGAGCGTCATCTGGGAGAG	GUIDES_vm0367
DPYSL5	GACTCACTGTCCAATCTACC	GUIDES_vm0368
DPYSL5	TCCCAGGCAGCACTCGTCGG	chr2_27147749_27147768_DPYSL5_plus
DPYSL5	TGTCAGCGTGGCATGTGCAG	chr2_27157473_27157492_DPYSL5_minus
DYRK1A	GTTGCGCAAACTTTCGTGTT	CHOPCHOP_vm0373
DYRK1A	TGTATCTACAAGCCCCGCCA	CHOPCHOP_vm0374
DYRK1A	TATGACTAGAATCGTCTCCC	CHOPCHOP_vm0375
DYRK1A	ATTCTTGGAGTGGAAACAGG	GUIDES_vm0369
DYRK1A	TTTCAACCAAAATACACCCG	GUIDES_vm0370
DYRK1A	TGGTCAAGAATATGAGCAGG	GUIDES_vm0371
DYRK1A	TCATTGGCACCACTGAACAG	chr21_38865445_38865464_DYRK1A_minus
DYRK1A	AAGAAGCGAAGACACCAACA	chr21_38852955_38852974_DYRK1A_plus
EAF1	TGTTCCTCGCGGTCCAGCAG	CHOPCHOP_vm0376
EAF1	ACCGCGAGGAACATTGCCTG	CHOPCHOP_vm0377
EAF1	GCTCCAACGAAGCCTCCAGT	CHOPCHOP_vm0378
EAF1	CCCTTGAACACAGTCATGGG	GUIDES_vm0372
EAF1	ATCCAACTGAGGTTCAGGTG	GUIDES_vm0373
EAF1	TGTGAAGGAGAGCTTCAAGT	GUIDES_vm0374
EAF1	TGTGAAGGAGAGCTTCAAGT	chr3_15471452_15471471_EAF1_plus
EAF1	ACCGCGAGGAACATTGCCTG	chr3_15469315_15469334_EAF1_plus
EDC3	TCATCATGGCGGTACCGAGT	CHOPCHOP_vm0379
EDC3	CGCGCAGGAAGACGTTCTCA	CHOPCHOP_vm0380
EDC3	AGTCCAAAAGTTTCCGTCGT	CHOPCHOP_vm0381
EDC3	ATGGCACTGACCCTCCTCGG	GUIDES_vm0375
EDC3	CCGAGCCCATTGTCTATCGA	GUIDES_vm0376
EDC3	CAAGTGGGCATCAATCAGAA	GUIDES_vm0377
EDC3	ATGGCACTGACCCTCCTCGG	chr15_74932819_74932838_EDC3_minus
EDC3	TCAGGGAAGAGTGTCAGCTG	chr15_74967384_74967403_EDC3_minus
EFL1	AACGCAGTACGAAAGCGGAA	CHOPCHOP_vm0382
EFL1	TCGAAGTTGAGTGGTATAAA	CHOPCHOP_vm0383
EFL1	ACATGAACGCAGTACGAAAG	CHOPCHOP_vm0384
EFL1	GGAGTGGCTTCGAAGTTGAG	GUIDES_vm0378
EFL1	TATGTACACATGTGACATCA	GUIDES_vm0379
EFL1	GAAATCAGGAAGAGGACAAG	GUIDES_vm0380
EFL1	CCTTGCCTCAGAATAAGCCA	chr15_82517508_82517527_EFTUD1_minus
EFL1	GAAACTCAAGCACTGAAAGC	chr15_82519793_82519812_EFTUD1_minus
EIF1	CGTAATCATCAGCGATCCCT	CHOPCHOP_vm0385
EIF1	TGGTACTGTAATTGAGCATC	CHOPCHOP_vm0386
EIF1	ACTGGCATATGTTCTTGCGT	CHOPCHOP_vm0387
EIF1	AGAGTGGAGGTTCTGGATAG	GUIDES_vm0381
EIF1	GAATTCAACAGAGAAACGGC	GUIDES_vm0382
EIF1	ACTGGCATATGTTCTTGCGT	GUIDES_vm0383
EIF1	ATAGCTTACCGAAAGAGTGG	chr17_39845311_39845330_EIF1_minus
EIF1	TGACTGAACTCACCTCTACG	chr17_39846435_39846454_EIF1_minus
EIF2B5	ATCAGAGCTCTATCGATCAC	CHOPCHOP_vm0388
EIF2B5	TCCCGGCACAACATCTACCG	CHOPCHOP_vm0389
EIF2B5	TGCTGACGTCATCCGCCGAT	CHOPCHOP_vm0390
EIF2B5	GGAAGCGTTAGCAGCCATTG	GUIDES_vm0384
EIF2B5	GTGGCTAAAAGAGGCAGAAG	GUIDES_vm0385
EIF2B5	CCAAAGAGATACAACTGACA	GUIDES_vm0386
EIF2B5	AGTCGGGCTAACAAGCGCAG	chr3_183853213_183853232_EIF2B5_plus
EIF2B5	TGAGAGGGTAGACCCATCGG	chr3_183858307_183858326_EIF2B5_minus
EIF2S2	CAGTATCAAAACCGGCTTCC	CHOPCHOP_vm0391
EIF2S2	CTCGCTTGCCCGTGACAGCC	CHOPCHOP_vm0392
EIF2S2	AGAGTCGTGTGTCCTTCTGC	CHOPCHOP_vm0393
EIF2S2	CCTCCACAAGTCGTCCGAGT	GUIDES_vm0387
EIF2S2	ATTCAGCCAACAAAAATGCA	GUIDES_vm0388
EIF2S2	AATAACCAACTTGTAATCAA	GUIDES_vm0389
EIF2S2	AGAGTCGTGTGTCCTTCTGC	chr20_32677646_32677665_EIF2S2_plus
EIF2S2	GCCCGTGACAGCCTGGAAGC	chr20_32677569_32677588_EIF2S2_plus
EIF2S3	ATGTCCGTAGGAAACTCGTC	CHOPCHOP_vm0394
EIF2S3	AGATCCTGACGCGAAAGATG	CHOPCHOP_vm0395
EIF2S3	TTGGTCCCTGGAATGTCCGT	CHOPCHOP_vm0396
EIF2S3	TTGGTCCCTGGAATGTCCGT	GUIDES_vm0390
EIF2S3	CTGCAATATGCTGCTCCAGG	GUIDES_vm0391
EIF2S3	GTGCCGGGCTGACAGAATGG	GUIDES_vm0392
EIF2S3	TACACCTGACGAGTTTCCTA	chrX_24075812_24075831_EIF2S3_plus
EIF2S3	TATCACTTACCAATAAGCCG	chrX_24082443_24082462_EIF2S3_minus
EIF5	GCATCTTGTAGCGATAGAAC	CHOPCHOP_vm0397
EIF5	ACGTTGCAAAGGCGCTTAAT	CHOPCHOP_vm0398
EIF5	GGAAGCTCAAAGGCGTCGAA	CHOPCHOP_vm0399
EIF5	ACAACAACAAAAAAGCCCAA	GUIDES_vm0393
EIF5	ATACAACTGAGGAAGCTCAA	GUIDES_vm0394
EIF5	ATTTATAAAATGGTTGAAGG	GUIDES_vm0395
EIF5	TCTGTAGAGAATAGTGACAG	chr14_103804657_103804676_EIF5_plus
EIF5	TAGGTTGAGGGCAAAGGCAA	chr14_103802370_103802389_EIF5_plus
ELF1	GACTTGAAGATACTCTCGAC	CHOPCHOP_vm0400
ELF1	TGGTCTGAACATTGCTAGTA	CHOPCHOP_vm0401
ELF1	GCAACCAGCTGTGAACTGCG	CHOPCHOP_vm0402
ELF1	TTATGCCGGTCTAGCCTGTG	GUIDES_vm0396
ELF1	AAAAGTGGAAGGTCAGCGCT	GUIDES_vm0397
ELF1	TAGGACAAGTAGCCTTGTCC	GUIDES_vm0398
ELF1	TTTCATCCAGCATAGGGCCA	chr13_41525474_41525493_ELF1_plus
ELF1	ATACCTGAGTGCTCTTCCCA	chr13_41517084_41517103_ELF1_plus
ELL	CACCGACGACTCCTACCAGA	CHOPCHOP_vm0403
ELL	TGCGGTAGGGCCGTAGTGCC	CHOPCHOP_vm0404
ELL	GGCACTACGGCCCTACCGCA	CHOPCHOP_vm0405
ELL	GTAGTCAGGCGTCTCCGACG	GUIDES_vm0399
ELL	GCATTGAGCGCATCACGCGG	GUIDES_vm0400
ELL	TACTCGAGGGCAGATTTTGC	GUIDES_vm0401
ELL	GGACTGGCCTGGCTACTCGG	chr19_18569052_18569071_ELL_minus
ELL	GCAGGCGGACAAGGACGCGC	chr19_18572408_18572427_ELL_minus
ELOVL1	AGGCAGATAATCCGTAGTAC	CHOPCHOP_vm0406
ELOVL1	TACTACGGATTATCTGCCTT	CHOPCHOP_vm0407
ELOVL1	TGGGTACTGGTAGTTACAGC	CHOPCHOP_vm0408
ELOVL1	GGACTATTCCAACAGCCCTG	GUIDES_vm0402
ELOVL1	CAGGTACATTATGACATGCA	GUIDES_vm0403
ELOVL1	GTGATGGAAGACATGTAGGA	GUIDES_vm0404
ELOVL1	TGAGAGAACGAAGTACACGT	chr1_43830962_43830981_ELOVL1_plus
ELOVL1	GGACTATTCCAACAGCCCTG	chr1_43830610_43830629_ELOVL1_minus
ELP3	AGCCCATCGGGACGAAAAGC	CHOPCHOP_vm0409
ELP3	TATCCTACCCTGGTGATTCG	CHOPCHOP_vm0410
ELP3	AACACTTGCGTAATCGTAGG	CHOPCHOP_vm0411
ELP3	AGAATAGCTAGAGAAGAACA	GUIDES_vm0405
ELP3	AACACTTGCGTAATCGTAGG	GUIDES_vm0406
ELP3	CTTGCAAGAATGAAAGACCT	GUIDES_vm0407
ELP3	GGAAAGGGTCATATCTGGCA	chr8_27967910_27967929_ELP3_minus
ELP3	AATCAGAATCAGGTCCACCA	chr8_27965439_27965458_ELP3_minus
ELP5	CAACATCTCCAACTCGCGTC	CHOPCHOP_vm0412
ELP5	TTGCTCTCGATTCACTCAGC	CHOPCHOP_vm0413
ELP5	GCTGTCGGGGCCTCCGACAC	CHOPCHOP_vm0414
ELP5	ATGGCTCTCAAGGCTCCCAG	GUIDES_vm0408
ELP5	CCTGGGCTGTGAAGTGAGCG	GUIDES_vm0409
ELP5	ACTGCGCCCCTCCCACTCCA	GUIDES_vm0410
ELP5	AAGCAGCACCAGGCCGCCCA	chr17_7155892_7155911_ELP5_minus
ELP5	TTGTCAAGAAATCTGCACTG	chr17_7156128_7156147_ELP5_plus
EMP3	ATCTCTGGTACGACTGCACG	CHOPCHOP_vm0415
EMP3	ATCCGAAGCTGCCCCCTCGC	CHOPCHOP_vm0416
EMP3	CTACATCCACCTACGGAAGC	CHOPCHOP_vm0417
EMP3	CAGCTCTACACCATGCGACG	GUIDES_vm0411
EMP3	CGAAAAGCAGTATAAGAATG	GUIDES_vm0412
EMP3	ATCTCTGGTACGACTGCACG	GUIDES_vm0413
EMP3	GATTCAGGGACTCTTTCCCA	chr19_48830795_48830814_EMP3_minus
EMP3	AGTCCTGGTGGACTCTCCCT	chr19_48830776_48830795_EMP3_plus
ENY2	ACACGTTACTGTTGATGACT	CHOPCHOP_vm0418
ENY2	GGAATGTTCTTATTCTTTGT	CHOPCHOP_vm0419
ENY2	ATTAATTGAATGTGGCTGGA	CHOPCHOP_vm0420
ENY2	AGAGCTAAATTAATTGAATG	GUIDES_vm0414
ENY2	CGTTACTGTTGATGACTTGG	GUIDES_vm0415
ENY2	AACCAAAAGTTGATAGAAAC	GUIDES_vm0416
ENY2	TGGCTGGAAGGATCAGTTGA	chr8_110351585_110351604_ENY2_plus
ENY2	CAGTTGAAGGCACACTGTAA	chr8_110351598_110351617_ENY2_plus
ERCC2	CGGACCCTTGACCGGTGCCA	CHOPCHOP_vm0421
ERCC2	GCGCTGGATGCACACGCGCT	CHOPCHOP_vm0422
ERCC2	GGCCTCGTCGAAGACCACGA	CHOPCHOP_vm0423
ERCC2	GATGCCATCAGGGACCACAG	GUIDES_vm0417
ERCC2	TGATGACGGCCCGCCCGTAG	GUIDES_vm0418
ERCC2	TGTCGCCCTGGAGAAGTACC	GUIDES_vm0419
ERCC2	ATCCAGGTTGTAGATGCCAG	chr19_45868156_45868175_ERCC2_plus
ERCC2	AAGGAACAGGTGCTCACCTC	chr19_45871871_45871890_ERCC2_plus
ERF	CCGCTGCCGGCGTCCGAGTG	CHOPCHOP_vm0424
ERF	GTGAAGACTGTCGCCTCGAA	CHOPCHOP_vm0425
ERF	GATGTACCCCAGTGGTGGCG	CHOPCHOP_vm0426
ERF	CCCGCCACCACAGATCAAGG	GUIDES_vm0420
ERF	GTAGGTGAACCGTTTCCCCT	GUIDES_vm0421
ERF	TTCCCCGTAGTCCCCCTGCC	GUIDES_vm0422
ERF	GCCGGTGCTGACAAGAGCGG	chr19_42753056_42753075_ERF_minus
ERF	AGGGCGTCATTGCCTGGCAG	chr19_42754593_42754612_ERF_minus
ETV6	GGAGCGGTGCAACAGTTCAA	CHOPCHOP_vm0427
ETV6	AGGAAGCGTAACTCGGCACT	CHOPCHOP_vm0428
ETV6	ATCCTGAGCGCTCGAGGCAC	CHOPCHOP_vm0429
ETV6	CGAAAACTTCATCCGATGGG	GUIDES_vm0423
ETV6	AACATTATCAGGAAGGAGCC	GUIDES_vm0424
ETV6	TTCAGCATATTCTGAAGCAG	GUIDES_vm0425
ETV6	TGGGCAGTGATTATTCTCCA	chr12_12022613_12022632_ETV6_minus
ETV6	TGTGTATAGAGTTTCCAGGG	chr12_12006437_12006456_ETV6_minus
EXOC7	CTTCATAAGGCGGCTCTCAA	CHOPCHOP_vm0430
EXOC7	TGGAGTTCTCCAGCTTCATA	CHOPCHOP_vm0431
EXOC7	CATGGTAGTAGCTGATGACA	CHOPCHOP_vm0432
EXOC7	AGCTGGGTCCTCGTACACCT	GUIDES_vm0426
EXOC7	GAATCTACCTGTGTTCCAGC	GUIDES_vm0427
EXOC7	CAAGGAGCGGCAGATTATCA	GUIDES_vm0428
EXOC7	TGAGCGCGGGAAGGAGGCCC	chr17_74094069_74094088_EXOC7_minus
EXOC7	AGCAGACGGAGAATCTGCAG	chr17_74097858_74097877_EXOC7_minus
EXOSC4	CGGCTCGGCCTACATTGAGC	CHOPCHOP_vm0433
EXOSC4	AGCGCAAGCGACGGCCACAT	CHOPCHOP_vm0434
EXOSC4	CTTGTCGGACCAGGGCTACC	CHOPCHOP_vm0435
EXOSC4	TGGCTGCTTCGAAAGTCTGG	GUIDES_vm0429
EXOSC4	AAGCAGCGCAATCTGTCCTG	GUIDES_vm0430
EXOSC4	GTAGACCACAGCCAGTGCCT	GUIDES_vm0431
EXOSC4	GCAGGGCAACACCAAGGCAC	chr8_145133757_145133776_EXOSC4_plus
EXOSC4	GCACAGGTGAGCGCAAGCGA	chr8_145134919_145134938_EXOSC4_plus
EZH2	GTTCTTCCGCTTATAAGTGT	CHOPCHOP_vm0436
EZH2	CTCGGACAGCCAGGTAGCAC	CHOPCHOP_vm0437
EZH2	TTCGATGCCGACATACTTCA	CHOPCHOP_vm0438
EZH2	GCAAGAACTGCAGTATTCAG	GUIDES_vm0432
EZH2	GTTAACGGTGATCACAGGAT	GUIDES_vm0433
EZH2	AACGAATTTTGTTACCCTTG	GUIDES_vm0434
EZH2	TCAGAAGGAAATTTCCGAGG	chr7_148524322_148524341_EZH2_plus
EZH2	ACTGGGAAGAAATCTGAGAA	chr7_148544362_148544381_EZH2_minus
FAM174B	CGGTGGCCGCGACTCGCGCT	CHOPCHOP_vm0439
FAM174B	CCGCGACTCGCGCTCGGGTT	CHOPCHOP_vm0440
FAM174B	GTATTTGATGTCGAATACTG	CHOPCHOP_vm0441
FAM174B	AATGGCGCCACTAAATGAAG	GUIDES_vm0438
FAM174B	GTATTTGATGTCGAATACTG	GUIDES_vm0439
FAM174B	CGCCCCAGACCCAAACCGGG	GUIDES_vm0440
FAM174B	TGAGGGTGGGTAGGTCGCGG	chr15_93198616_93198635_FAM174B_plus
FAM174B	GATGGAAATGCGGGTCACCA	chr15_93198641_93198660_FAM174B_plus
FAR1	CGAACTCACCCAACCTAAAC	CHOPCHOP_vm0442
FAR1	ACATGAGTCTTGCGGCAGCC	CHOPCHOP_vm0443
FAR1	GAAAACCGGTAGCTCCTGTG	CHOPCHOP_vm0444
FAR1	AGAAGGAGCAAAACTAAATG	GUIDES_vm0447
FAR1	GATAACTTTAATGGACCAAG	GUIDES_vm0448
FAR1	ATCTGCAAGGGCATTGTTGG	GUIDES_vm0449
FAR1	TAGGCCATCATCCATCCACC	chr11_13732239_13732258_FAR1_minus
FAR1	CAACTGGCACCAACAATCGA	chr11_13732382_13732401_FAR1_minus
FBL	ACCAGATCCACATCAAACCG	CHOPCHOP_vm0445
FBL	TGGCCGTGACCTCATTAACT	CHOPCHOP_vm0446
FBL	GGCTAAGGTTCTCTACCTCG	CHOPCHOP_vm0447
FBL	TAATGAGGTCACGGCCAGAG	GUIDES_vm0450
FBL	CCAGATCCACATCAAACCGG	GUIDES_vm0451
FBL	CACACCTTCCTGCGTAATGG	GUIDES_vm0452
FBL	CCAGATCCACATCAAACCGG	chr19_40329746_40329765_FBL_minus
FBL	TGAGGTCACGGCCAGAGCGG	chr19_40328432_40328451_FBL_plus
FBXO30	CAATGTTGTCGAGAAACGGG	CHOPCHOP_vm0448
FBXO30	TTCCGGTCTGCATAACTAAC	CHOPCHOP_vm0449
FBXO30	GGGTATATCTGATAGCCGCA	CHOPCHOP_vm0450
FBXO30	AAGTTAATGAGGGATGTGTG	GUIDES_vm0453
FBXO30	CAATGTTGTCGAGAAACGGG	GUIDES_vm0454
FBXO30	GGCAGCCTGCTTCAGTCTCG	GUIDES_vm0455
FBXO30	TAGGAGATTCTCCAGGAGGG	chr6_146126222_146126241_FBXO30_minus
FBXO30	GCATGACCAGGCCAGAGCCA	chr6_146127470_146127489_FBXO30_minus
FBXW11	GGAGCCCGACTCGGTGATTG	CHOPCHOP_vm0451
FBXW11	ACTTTACGCCGTGTCCTGGT	CHOPCHOP_vm0452
FBXW11	CTACATTGACGGCAGCCCGG	CHOPCHOP_vm0453
FBXW11	GACACGGCGTAAAGTGATGT	CHOPCHOP_vm0454
FBXW11	CATCACTTTACGCCGTGTCC	CHOPCHOP_vm0455
FBXW11	TTTGATGGTCCTGTCACCAG	GUIDES_vm0456
FBXW11	TGCCTGTTTAAGAGTCCTAG	GUIDES_vm0457
FBXW11	CACATTGTGTTTGCGCACAT	GUIDES_vm0458
FBXW7	TTCGGCGTCGTTGTTGCCCT	CHOPCHOP_vm0456
FBXW7	TGTGGTAACCGAATAGTTAG	CHOPCHOP_vm0457
FBXW7	AGTGGAAGTATGCCCATATA	CHOPCHOP_vm0458
FBXW7	AAGATGCATACAACGCACAG	GUIDES_vm0459
FBXW7	GGGCACCAGTCGTTAACAAG	GUIDES_vm0460
FBXW7	AATATCCCAAACCCTAAGAG	GUIDES_vm0461
FBXW7	AAGAGCGGACCTCAGAACCA	chr4_153271237_153271256_FBXW7_plus
FBXW7	TGAACATGGTACAAGCCCAG	chr4_153268199_153268218_FBXW7_plus
FCHO1	TAGCGGTTGTGTGTACAAGC	CHOPCHOP_vm0459
FCHO1	GACCAACGTCCGCTTGCAGC	CHOPCHOP_vm0460
FCHO1	CACCCAGGAGACTTCGCTCT	CHOPCHOP_vm0461
FCHO1	CACTGCCTCCTACTACAACG	GUIDES_vm0462
FCHO1	CAAGTCCACGCCCGACAGAG	GUIDES_vm0463
FCHO1	AGCCGGAAGCTGAGGACAGG	GUIDES_vm0464
FCHO1	GAGGGAGAGTACCAGCCAGA	chr19_17881353_17881372_FCHO1_plus
FCHO1	GATGAAGTCCGCCAGCTCCT	chr19_17873635_17873654_FCHO1_minus
FOXI1	ATACTCGCCGCCCCCCTCGA	CHOPCHOP_vm0462
FOXI1	CTTGTCGGGTGCCCCGTGGA	CHOPCHOP_vm0463
FOXI1	TCGAGGGGGGCGGCGAGTAT	CHOPCHOP_vm0464
FOXI1	ATTTTCTCTTCCTTTTCCTG	GUIDES_vm0465
FOXI1	CCCCTTCTACAACAAGAGCA	GUIDES_vm0466
FOXI1	GGCGCTTGTCGGGTGCCCCG	GUIDES_vm0467
FOXI1	ATAGTAGAGGTTCATCTCGG	chr5_169533038_169533057_FOXI1_minus
FOXI1	TCAGCGGCCCTCCTTCGAGG	chr5_169533093_169533112_FOXI1_plus
FZR1	GGATGACGATCTGGCGAAGC	CHOPCHOP_vm0465
FZR1	GATCATGCGGTCGCGGCTCC	CHOPCHOP_vm0466
FZR1	CTGACCGCTGTATCCGCTTC	CHOPCHOP_vm0467
FZR1	CCCGTGTCGATACACTGCAG	GUIDES_vm0468
FZR1	GAAGTACCCCTCCCTGACCC	GUIDES_vm0469
FZR1	CAGACCCTTCTTCTCAGGCG	GUIDES_vm0470
FZR1	GATCTTGGAGATCTTGCGGG	chr19_3527661_3527680_FZR1_minus
FZR1	TTCAGGTCACAGAGATGCGG	chr19_3525861_3525880_FZR1_plus
G3BP1	CCGACGAGATAATCGCCTTC	CHOPCHOP_vm0468
G3BP1	CGCCCGACCAGCAGGGGACT	CHOPCHOP_vm0469
G3BP1	CGCACTCTTTGATCCCGCTG	CHOPCHOP_vm0470
G3BP1	GTGGAGTTGCGCATTAACAG	GUIDES_vm0471
G3BP1	GCTGGTACTTTAACAACATG	GUIDES_vm0472
G3BP1	GCAGGTTGCCAATGAAGAGT	GUIDES_vm0473
G3BP1	TTTGTCACTGAGCCTCAGGA	chr5_151173789_151173808_G3BP1_plus
G3BP1	AGTAAGAATCTTCCACCCAG	chr5_151178797_151178816_G3BP1_plus
GATA3	GTACTGCGCCGCGTCCATGT	CHOPCHOP_vm0471
GATA3	TACGTGCCCGAGTACAGCTC	CHOPCHOP_vm0472
GATA3	CGGGTTAAACGAGCTGTTCT	CHOPCHOP_vm0473
GATA3	CGAGGAGGCTCCACCCAGGG	GUIDES_vm0474
GATA3	CCACCACAACCACACTCTGG	GUIDES_vm0475
GATA3	GGGCAACCTCGACCCCACTG	GUIDES_vm0476
GATA3	GCTGGACGGCGGCAAAGCCC	chr10_8100314_8100333_GATA3_plus
GATA3	GAACTTACCAGCCTTCGCTT	chr10_8106090_8106109_GATA3_minus
GATAD2B	GCTGTCGGTCTGCCAAACTG	CHOPCHOP_vm0474
GATAD2B	ATGTGGGTATGCCACGCTGG	CHOPCHOP_vm0475
GATAD2B	GGGTTCAACCCGCAGAAGTG	CHOPCHOP_vm0476
GATAD2B	AGTGAGGGGTGAAATCTGTG	GUIDES_vm0477
GATAD2B	AAATGAAGTAAGGGAGCAGG	GUIDES_vm0478
GATAD2B	CAAAGTTTGAAAGCATGGAG	GUIDES_vm0479
GATAD2B	GAGACAACAGGACTGCTGGA	chr1_153800545_153800564_GATAD2B_minus
GATAD2B	ATAGGCCCTGCTGTCCCACA	chr1_153790578_153790597_GATAD2B_plus
GET1	TTACTCGGCACGACAGCCAC	CHOPCHOP_vm0477
GET1	TGGCTGTCGTGCCGAGTAAA	CHOPCHOP_vm0478
GET1	AGGCTACCAGGCGGTCTAGA	CHOPCHOP_vm0479
GET1	TAGTAGGAAAGGCTACCAGG	GUIDES_vm1506
GET1	GCAGGAGTCACAGATGAGAG	GUIDES_vm1507
GET1	GTGGTGTTGGAATTACCTGT	GUIDES_vm1508
GET1	CGAAGGATGAGAAGGACGGG	chr21_40752394_40752413_WRB_minus
GET1	GTCCGGGATGAGCTCAGCCG	chr21_40752304_40752323_WRB_plus
GFI1	GCGCCGGTACATTCTCTAAA	CHOPCHOP_vm0480
GFI1	CGAACGGAGCTCGGAGTTTG	CHOPCHOP_vm0481
GFI1	TAGGGCTCTACGGCGACTTC	CHOPCHOP_vm0482
GFI1	CCGGTACATTCTCTAAACGG	GUIDES_vm0480
GFI1	CCTGTCAGTACTGTGGCAAG	GUIDES_vm0481
GFI1	GCACGGCTTTGTGCTGCTCC	GUIDES_vm0482
GFI1	TGGGCACATTGACTTCTCCG	chr1_92946623_92946642_GFI1_plus
GFI1	CCGGTACATTCTCTAAACGG	chr1_92948945_92948964_GFI1_plus
GIMAP5	ACTAGGATAATCCTCAATGC	CHOPCHOP_vm0483
GIMAP5	GCTTGGACTCAAACACGGGC	CHOPCHOP_vm0484
GIMAP5	GCTGGGGCGTTTCACTGCTC	CHOPCHOP_vm0485
GIMAP5	GAACGGGAGGAAAGTCCTGG	GUIDES_vm0483
GIMAP5	TGGTGCGGGAGTGTGAGAGA	GUIDES_vm0484
GIMAP5	GAGGGGCAAATATGGAACTA	GUIDES_vm0485
GIMAP5	AGAGAATGGGAGGATTCCAG	chr7_150437968_150437987_GIMAP5_plus
GIMAP5	AAACAGGAACATGGAACGGG	chr7_150439433_150439452_GIMAP5_plus
GJC2	CACGCCCTCGGTCATGTACC	CHOPCHOP_vm0486
GJC2	GAGGCGTGCACTAAGGCGGT	CHOPCHOP_vm0487
GJC2	CGCCCATCGTGTTGCCCGGT	CHOPCHOP_vm0488
GJC2	CCAAGTTCACTTGCAACACG	GUIDES_vm0486
GJC2	CCAGGTGGGCCATCTCACAG	GUIDES_vm0487
GJC2	GTAGCCCAGGTACATGACCG	GUIDES_vm0488
GJC2	ATGGGCGGAGGCGCATCCAG	chr1_228346055_228346074_GJC2_plus
GJC2	GTAGCCCAGGTACATGACCG	chr1_228345731_228345750_GJC2_minus
GLB1L2	GCGGCTCCGCCATCGACAGC	CHOPCHOP_vm0489
GLB1L2	GCGGAGGCCGGCCCGCACGC	CHOPCHOP_vm0490
GLB1L2	CCACTATTTCCGTGTGCCCA	CHOPCHOP_vm0491
GLB1L2	GTAATGTGGGTGTTTCTGGG	GUIDES_vm0489
GLB1L2	CCTGCCCCCGATCATGCACG	GUIDES_vm0490
GLB1L2	CGTTTTTGAGGAGACGATGG	GUIDES_vm0491
GLB1L2	TGACCACGTGGAGCCTCCGG	chr11_134201957_134201976_GLB1L2_plus
GLB1L2	TGACCACCTGATGTCCAGGG	chr11_134217294_134217313_GLB1L2_plus
GLMN	CCATTGGAAGCTGATCAATA	CHOPCHOP_vm0492
GLMN	AGGCCTTGCAACACTGACAA	CHOPCHOP_vm0493
GLMN	TGAAAGTGTTCTAGCTCGAG	CHOPCHOP_vm0494
GLMN	TCAAGAAGGGAAATCAACTG	GUIDES_vm0492
GLMN	ATATTAAGTCCTATATGAAG	GUIDES_vm0493
GLMN	TGGCTTCATTAAATTTATTG	GUIDES_vm0494
GLMN	TCAAGAAGGGAAATCAACTG	chr1_92729237_92729256_GLMN_plus
GLMN	GAAGAGATAGCTGATTCCAA	chr1_92754634_92754653_GLMN_plus
GLRX3	TCAGATGAAGAGGTTCGACA	CHOPCHOP_vm0495
GLRX3	ATAGGTAGGCCAACTGGAAT	CHOPCHOP_vm0496
GLRX3	TGATATCTTCTCAGATGAAG	CHOPCHOP_vm0497
GLRX3	GTATGTGAAAGGGGAGCTGG	GUIDES_vm0495
GLRX3	TCCCAAAGCTCCCAAATTAG	GUIDES_vm0496
GLRX3	TGGATTCAGCAAACAAATTC	GUIDES_vm0497
GLRX3	GTGCCCAGAAATGGACCACA	chr10_131943484_131943503_GLRX3_minus
GLRX3	ACTCCTCAAGAACCACGCTG	chr10_131959240_131959259_GLRX3_plus
GMEB2	GGGAATGTACTCGGCCGACG	CHOPCHOP_vm0498
GMEB2	CGGTAGCACGGTGTTCAAGG	CHOPCHOP_vm0499
GMEB2	CGACCTGACGGAAGATAACA	CHOPCHOP_vm0500
GMEB2	CGAGCATGTAATCAGCCCAA	GUIDES_vm0501
GMEB2	ATAGAGACCTGTGAAGACCC	GUIDES_vm0502
GMEB2	CTGGTAGAAGTCCAGTTCCC	GUIDES_vm0503
GMEB2	GACAACTCCGGACACTGCAG	chr20_62250684_62250703_GMEB2_minus
GMEB2	TGTGCACCTACCGTCGGCTG	chr20_62226952_62226971_GMEB2_plus
GNL3L	GGGGTGGGCTAAACGCAATG	CHOPCHOP_vm0501
GNL3L	CCGCCCTAAGAGCAACAGTA	CHOPCHOP_vm0502
GNL3L	GCACGTGGACGCAGTTACGC	CHOPCHOP_vm0503
GNL3L	GATCGTTAAGGAAATGACCG	GUIDES_vm0504
GNL3L	CAGCTCATCAGATTCTCCGG	GUIDES_vm0505
GNL3L	TATGGTGGATGTCTGCTCAG	GUIDES_vm0506
GNL3L	TGTGGGTGCGCACTTCACCA	chrX_54574769_54574788_GNL3L_minus
GNL3L	GATAAGTTGGCCCTACCCTC	chrX_54565513_54565532_GNL3L_plus
GOLGA7	GGCGGCCAGTCATATCTCGA	CHOPCHOP_vm0504
GOLGA7	AACAACCTTCGAGATATGAC	CHOPCHOP_vm0505
GOLGA7	GCAGGCGCCGGTGTCCGGAA	CHOPCHOP_vm0506
GOLGA7	GCTCAATAGGGTCTGTCAGG	GUIDES_vm0507
GOLGA7	TATGCAGAAGCAGAGAAGCT	GUIDES_vm0508
GOLGA7	ATTACCATTTATGAAGACAG	GUIDES_vm0509
GOLGA7	GCTCAATAGGGTCTGTCAGG	chr8_41363498_41363517_GOLGA7_minus
GOLGA7	ATTCAGCGAGACTACAGCAG	chr8_41348413_41348432_GOLGA7_plus
GPATCH3	TTCGCATGTACTCGGGCCGC	CHOPCHOP_vm0507
GPATCH3	AGGGGATACCGCTCACTACC	CHOPCHOP_vm0508
GPATCH3	TATCCCCTCCGTGTTGCGCT	CHOPCHOP_vm0509
GPATCH3	GAGCTCAAGTGGGAGAAGGG	GUIDES_vm0510
GPATCH3	CAACACCCCAGATGCAAGCG	GUIDES_vm0511
GPATCH3	CATGTCCACATCCCAGTCAT	GUIDES_vm0512
GPATCH3	TGATGCCCAGTTCTGGCAGG	chr1_27220739_27220758_GPATCH3_minus
GPATCH3	AAGGCACATTGCCGTAGCGC	chr1_27223959_27223978_GPATCH3_plus
GPD1L	CAAAGCGGCCGTCATCCGCC	CHOPCHOP_vm0510
GPD1L	GTTACGGAGGGCGGAACCGC	CHOPCHOP_vm0511
GPD1L	GTACCGCATCCTCAAACAGA	CHOPCHOP_vm0512
GPD1L	GTAACAGGTGGTGATCAGGT	GUIDES_vm0513
GPD1L	TACACTTCAGCAGAAGTCTG	GUIDES_vm0514
GPD1L	GCAGACACTGTTGAACTCTG	GUIDES_vm0515
GPD1L	ATTCGGCCCGGCCATGGCAG	chr3_32148191_32148210_GPD1L_plus
GPD1L	TTTGCAGAACATCGTAGCTG	chr3_32200361_32200380_GPD1L_plus
GPS1	CTTTAACGTGGACATGTACG	CHOPCHOP_vm0513
GPS1	GCGCCGGATGCTCTCTTTGA	CHOPCHOP_vm0514
GPS1	GCAGCCGTTCGATGCGCATC	CHOPCHOP_vm0515
GPS1	GGCAGCCTTCAATACCACGG	GUIDES_vm0516
GPS1	GATCCACGTCCCGGGCGTAT	GUIDES_vm0517
GPS1	CCAGATACATGTCCAGGAGC	GUIDES_vm0518
GPS1	TGGCCTCTGAGAGCTTGCGG	chr17_80011902_80011921_GPS1_minus
GPS1	ATCAAAGAGAGCATCCGGCG	chr17_80012534_80012553_GPS1_plus
GPS2	GCTGCACCGGCACATTATGA	CHOPCHOP_vm0516
GPS2	AATGTGCCGGTGCAGCGCCC	CHOPCHOP_vm0517
GPS2	CCCGCTCCATCATAATGTGC	CHOPCHOP_vm0518
GPS2	TGCTGAGCCCACGTAGTGCC	CHOPCHOP_vm0519
GPS2	GGACTATAAGCTGGCTGTGT	CHOPCHOP_vm0520
GPS2	TGTGGTAGAATCGCGGGTTC	CHOPCHOP_vm0521
GPS2	AATGTGCCGGTGCAGCGCCC	chr17_7218306_7218325_GPS2_plus
GPS2	CCTGGAGGACACAATCGCCC	chr17_7217283_7217302_GPS2_minus
GRIP1	CTCCCGATACCGTCAGACCC	CHOPCHOP_vm0522
GRIP1	AAAGCCGCCTGATGGAGCGT	CHOPCHOP_vm0523
GRIP1	AGTCGTCGAGCTGATGAAGA	CHOPCHOP_vm0524
GRIP1	GGTGTTGAAATTGTATCCTG	GUIDES_vm0519
GRIP1	GTACAAGGACTCTGACATGG	GUIDES_vm0520
GRIP1	GATCATGTCTCCAACTCCTG	GUIDES_vm0521
GRIP1	GTCGCCTCAGAATTTGACAA	chr12_67072639_67072658_GRIP1_plus
GRIP1	ACAGCCAACGCTCCATCAGG	chr12_66990647_66990666_GRIP1_plus
GSE1	TATCCGGGGCGCTGCACCCA	CHOPCHOP_vm0525
GSE1	AGGTCGGGAACGCCTCATTG	CHOPCHOP_vm0526
GSE1	GCCCCCCAGTACCGTGACCG	CHOPCHOP_vm0527
GSE1	GACACAATGTAGACGACTGG	GUIDES_vm0522
GSE1	CGGCTTCTCCACATCCAGAG	GUIDES_vm0523
GSE1	ACTCCTTGACAAACTCTCCG	GUIDES_vm0524
GSE1	TGGAGCGATGGTCACCACGG	chr16_85682296_85682315_GSE1_minus
GSE1	AATCCTGCACAACTGAGCTG	chr16_85688018_85688037_GSE1_minus
GSK3B	CGGCTTGCAGCTCTCCGCAA	CHOPCHOP_vm0528
GSK3B	TCTGCGGTTTAATATCCCGA	CHOPCHOP_vm0529
GSK3B	TTTGGCTCGACTATAGTGTC	CHOPCHOP_vm0530
GSK3B	GAATGTGCACAAGCTTCCAG	GUIDES_vm0525
GSK3B	TGGAAATGGATCATTTGGTG	GUIDES_vm0526
GSK3B	GCTCCCTTGTTGGAGTTCCC	GUIDES_vm0527
GSK3B	AGAGAGTGATCATGTCAGGG	chr3_119812273_119812292_GSK3B_minus
GSK3B	AGGACAACCAATATTTCCAG	chr3_119624640_119624659_GSK3B_minus
GTF2E1	ATGAGAGAGATTCGACCAAC	CHOPCHOP_vm0531
GTF2E1	AAATCCCCGGATCACATACT	CHOPCHOP_vm0532
GTF2E1	GTTGGTCGAATCTCTCTCAT	CHOPCHOP_vm0533
GTF2E1	CTGTATGGCAAAAAGTACAG	GUIDES_vm0528
GTF2E1	GAACTCCTGTGTGAAAGAGG	GUIDES_vm0529
GTF2E1	AAGGGAAATCTGCCAAAGAG	GUIDES_vm0530
GTF2E1	GATCAAGATGTCCAAGGCCA	chr3_120469494_120469513_GTF2E1_minus
GTF2E1	GGAGCTGCTAGCCTAGCAGG	chr3_120495295_120495314_GTF2E1_plus
GTF2H1	GACCGTTACAGCCATCAGTT	CHOPCHOP_vm0534
GTF2H1	GACGCCGTGACTGCCATGTG	CHOPCHOP_vm0535
GTF2H1	TCGGCTGAATACAGGGTCAA	CHOPCHOP_vm0536
GTF2H1	GGAGGGGCACTTATGCAGGG	GUIDES_vm0531
GTF2H1	ACTACAGTATGCAACAAGTC	GUIDES_vm0532
GTF2H1	TGGCGTATTAACAGGAAAGC	GUIDES_vm0533
GTF2H1	GAGTCAAGTGATCAGTGCTG	chr11_18359707_18359726_GTF2H1_plus
GTF2H1	TCAGCTGGTCCTACATGCAG	chr11_18357341_18357360_GTF2H1_plus
GTF2H4	CTATCGGTTCCCCAACATGG	GUIDES_vm0534
GTF2H4	GTGCAGCAGGCAATCGCCAG	GUIDES_vm0535
GTF2H4	CTGGCTGACAGCTGCACTGG	GUIDES_vm0536
GTF2H4	TCTCTACCAGGTCCATGCCC	GUIDES_vm0537
GTF2H4	TCGGTTCCCCAACATGGTGG	GUIDES_vm0538
GTF2H4	CCTGTTTGAGCATCACTGGG	GUIDES_vm0539
GTF2H4	CATCACCCAGTTCTTAGCCA	chr6_30877226_30877245_GTF2H4_minus
GTF2H4	AAGTGACATACCCACCCAGA	chr6_30877832_30877851_GTF2H4_minus
H2AC18	TCTCGGCGGTCAGATACTCG	CHOPCHOP_vm0537
H2AC18	CGCGCCCGTCTACATGGCTG	CHOPCHOP_vm0538
H2AC18	AGGCAACTACGCGGAGCGAG	CHOPCHOP_vm0539
H2AC18	GCTGCGCAAAGGCAACTACG	GUIDES_vm0558
H2AC18	TCTCGGCGGTCAGATACTCG	GUIDES_vm0559
H2AC18	CAACTACGCGGAGCGAGTGG	GUIDES_vm0560
H2AC18	CGCCAGCTCCAGGATCTCGG	GUIDES_sg1978
H2AC18	GCTGGCCATCCGCAACGACG	GUIDES_sg1979
H2AC19	TCTCGGCGGTCAGATACTCG	CHOPCHOP_vm0540
H2AC19	CGCGCCCGTCTACATGGCTG	CHOPCHOP_vm0541
H2AC19	AGGCAACTACGCGGAGCGAG	CHOPCHOP_vm0542
H2AC19	GCTGCGCAAAGGCAACTACG	GUIDES_vm0561
H2AC19	TCTCGGCGGTCAGATACTCG	GUIDES_vm0562
H2AC19	CAACTACGCGGAGCGAGTGG	GUIDES_vm0563
H2AC19	CGCCAGCTCCAGGATCTCGG	GUIDES_sg1984
H2AC19	GCTGGCCATCCGCAACGACG	GUIDES_sg1985
H3-5	AGCGTACCTGGTGGGTCTGT	CHOPCHOP_vm0543
H3-5	CTGCTCGTAAATCCACCGGT	CHOPCHOP_vm0544
H3-5	AGCCTCCTGCAGCGCACCGA	CHOPCHOP_vm0545
H3-5	AGGATTTCAACACTGACCTG	GUIDES_vm0540
H3-5	AGGTTTCAGAGCGCAGCCGT	GUIDES_vm0541
H3-5	AGCCTCCTGCAGCGCACCGA	GUIDES_vm0542
H3-5	AGCCTCCTGCAGCGCACCGA	chr12_31944816_31944835_H3F3C_plus
H3-5	AGCCGTCGGTGCGCTGCAGG	chr12_31944821_31944840_H3F3C_minus
H4C1	TCCGCTTCACACCGCCACGC	CHOPCHOP_vm0546
H4C1	CCGTGACGCTGTCACCTATA	CHOPCHOP_vm0547
H4C1	CAAGCCGGCCATCCGGCGTC	CHOPCHOP_vm0548
H4C1	CGGGAAGGGTTTGGGTAAGG	GUIDES_vm0555
H4C1	CGGCCATCCGGCGTCTGGCC	GUIDES_vm0556
H4C1	TGGTAAGGGCGGGAAGGGTT	GUIDES_vm0557
H4C1	TGGACGTGGTAAGGGCGGGA	chr6_26021912_26021931_HIST1H4A_plus
H4C1	GATCTCTGGTCTGATCTACG	chr6_26022044_26022063_HIST1H4A_plus
H4C14	CTAGCCTCCGAAGCCGTACA	CHOPCHOP_vm0549
H4C14	CTCGGCGTGGCGGCGTTAAG	CHOPCHOP_vm0550
H4C14	GGTCTTGCGCTTGGCGTGCT	CHOPCHOP_vm0551
H4C14	GGAACACCTTCAGCACACCG	GUIDES_vm0564
H4C14	CTCATTTACGAGGAGACCCG	GUIDES_vm0565
H4C14	ATTCGGCGTCTAGCTCGGCG	GUIDES_vm0566
H4C14	ATTCGGCGTCTAGCTCGGCG	GUIDES_sg2013
H4C14	GGAACACCTTCAGCACACCG	GUIDES_sg2011
H4C15	CTAGCCTCCGAAGCCGTACA	CHOPCHOP_vm0552
H4C15	CTCGGCGTGGCGGCGTTAAG	CHOPCHOP_vm0553
H4C15	GGTCTTGCGCTTGGCGTGCT	CHOPCHOP_vm0554
H4C15	GGAACACCTTCAGCACACCG	GUIDES_vm0567
H4C15	CTCATTTACGAGGAGACCCG	GUIDES_vm0568
H4C15	ATTCGGCGTCTAGCTCGGCG	GUIDES_vm0569
H4C15	ATTCGGCGTCTAGCTCGGCG	GUIDES_sg2019
H4C15	GAGCGCGTACACCACATCCA	GUIDES_sg2022
HBB	GTAACGGCAGACTTCTCCTC	CHOPCHOP_vm0555
HBB	GTCTGCCGTTACTGCCCTGT	CHOPCHOP_vm0556
HBB	CGTTACTGCCCTGTGGGGCA	CHOPCHOP_vm0557
HBB	GTGTGGCAAAGGTGCCCTTG	GUIDES_vm0543
HBB	CGTTACTGCCCTGTGGGGCA	GUIDES_vm0544
HBB	CAACGTGCTGGTCTGTGTGC	GUIDES_vm0545
HBB	TGTGTGCTGGCCCATCACTT	chr11_5246916_5246935_HBB_minus
HBB	TTAGTGATACTTGTGGGCCA	chr11_5246828_5246847_HBB_plus
HDAC3	CTATTTCTACGACCCCGACG	CHOPCHOP_vm0558
HDAC3	GGTTGATAACCGGCTGGAAA	CHOPCHOP_vm0559
HDAC3	GGGGTCGTAGAAATAGGCCA	CHOPCHOP_vm0560
HDAC3	CAGTCCTGTCATAGGTCAGG	GUIDES_vm0546
HDAC3	ATCCCTCTACTCGTGCTGGG	GUIDES_vm0547
HDAC3	GACATCGCTGCTGGTAGAAG	GUIDES_vm0548
HDAC3	TATGGGTCAATGCCAGGCGA	chr5_141016153_141016172_HDAC3_plus
HDAC3	CATGTGCCGCTTCCACTCCG	chr5_141014469_141014488_HDAC3_minus
HEATR1	GGAAGCGGCCACAATCGACA	CHOPCHOP_vm0561
HEATR1	GCCCCGTAAAAGAAGTTCGT	CHOPCHOP_vm0562
HEATR1	TCTGCGGCATCTCCGAAAGG	CHOPCHOP_vm0563
HEATR1	CTCGGAAAGTTTGACAACCA	GUIDES_vm0549
HEATR1	AGGCGGTTAGCTGAGACTGA	GUIDES_vm0550
HEATR1	TAAAATGCTGGGTATCAAAA	GUIDES_vm0551
HEATR1	TTTGCTAGCTGACTGAACAA	chr1_236766595_236766614_HEATR1_plus
HEATR1	AGATGGCTCACCAATGGCGA	chr1_236767243_236767262_HEATR1_plus
HINFP	CGAAAACGGGGATGCCCTGA	CHOPCHOP_vm0564
HINFP	CACTGTGACGAAAGCGCATG	CHOPCHOP_vm0565
HINFP	AAAGCGCATGTGGTTGCGGA	CHOPCHOP_vm0566
HINFP	GGGCAGGTCATGTCACACAG	GUIDES_vm0552
HINFP	GCACCTGGATACCCACAGCG	GUIDES_vm0553
HINFP	TCTTGCGAAGGTGCACGGTG	GUIDES_vm0554
HINFP	AGTCGGCAAGGACAACCCGG	chr11_119002316_119002335_HINFP_plus
HINFP	GAAAGCGCATGTGGTTGCGG	chr11_119003426_119003445_HINFP_minus
HM13	TGCCGTTATGCGGATCGCTG	CHOPCHOP_vm0567
HM13	TCCGCATAACGGCAGTGCCG	CHOPCHOP_vm0568
HM13	CACGCCCGAGGGCATCGCGC	CHOPCHOP_vm0569
HM13	GTACCAGCTGCTCTTCACAC	GUIDES_vm0570
HM13	TGCAAAGCTGGTGTAGAAGT	GUIDES_vm0571
HM13	CACCTCAACAATGTCAGCAC	GUIDES_vm0572
HM13	TCTGCCTCAGATATTCTCCC	chr20_30125972_30125991_HM13_plus
HM13	GTACCAGCTGCTCTTCACAC	chr20_30132795_30132814_HM13_plus
HMG20B	TGTCAAGCAAGAGCGCGGCG	CHOPCHOP_vm0570
HMG20B	GAAGCTCATCGTCCGCATCA	CHOPCHOP_vm0571
HMG20B	AAGCGCACGTAGCCCGTGAC	CHOPCHOP_vm0572
HMG20B	GAAGTCCAGAGTGCCCAGCG	GUIDES_vm0573
HMG20B	GCGCTTGCGGAAGATGAATG	GUIDES_vm0574
HMG20B	GAAGATGGGAACATCGAAGG	GUIDES_vm0575
HMG20B	AAGGCTCCGGGCCAGCATGG	chr19_3573703_3573722_HMG20B_plus
HMG20B	GGATCAGTGCACTCACGCGG	chr19_3573342_3573361_HMG20B_minus
HMGCR	GCCGCGAGGGTCGTCCAATT	CHOPCHOP_vm0573
HMGCR	AGACATTCTTCATTAGGCCG	CHOPCHOP_vm0574
HMGCR	TTGTTCATGCTCACAGTCGC	CHOPCHOP_vm0575
HMGCR	ATAGAGATAGGAACGGTGGG	GUIDES_vm0576
HMGCR	ATAATCCTGGGGAAAATGCC	GUIDES_vm0577
HMGCR	ATAAATTGGATAGAGGGAAG	GUIDES_vm0578
HMGCR	AGAGCATCGAGGGTAAACGT	chr5_74643077_74643096_HMGCR_minus
HMGCR	TCTGCAGAGTCACAAGCACG	chr5_74651259_74651278_HMGCR_minus
HSF1	GTGGACCCTCGTGAGCGACC	CHOPCHOP_vm0576
HSF1	AGCTTCCACGTGTTCGACCA	CHOPCHOP_vm0577
HSF1	ACACCGACGCGCTCATCTGC	CHOPCHOP_vm0578
HSF1	ACAACATGGCCAGCTTCGTG	GUIDES_vm0579
HSF1	TGTCCAGGCAGGCTACGCTG	GUIDES_vm0580
HSF1	CCACAGCATCAGGGGCGTAG	GUIDES_vm0581
HSF1	CGACCAGGGCCAGTTTGCCA	chr8_145532615_145532634_HSF1_plus
HSF1	GTGGTCCACATCGAGCAGGG	chr8_145533155_145533174_HSF1_plus
HSPB1	GTCTTGACCGTCAGCTCGTC	CHOPCHOP_vm0579
HSPB1	TGAGTTGCCGGCTGAGCGCG	CHOPCHOP_vm0580
HSPB1	TGGTCGAAGAGGCGGCTATG	CHOPCHOP_vm0581
HSPB1	TGAGGGCACACTGACCGTGG	GUIDES_vm0582
HSPB1	CGAGCTGACGGTCAAGACCA	GUIDES_vm0583
HSPB1	GGATGTCAACCACTTCGCCC	GUIDES_vm0584
HSPB1	CAGCCGGCAACTCAGCAGCG	chr7_75932260_75932279_HSPB1_plus
HSPB1	TGAGGGCACACTGACCGTGG	chr7_75933349_75933368_HSPB1_plus
IKBIP	AGCAGGCTCAGGCACGTTCG	CHOPCHOP_vm0582
IKBIP	CGGAAGAAGTCGGGGCCCAA	CHOPCHOP_vm0583
IKBIP	CTGTCGCTGGGGACGTGCCT	CHOPCHOP_vm0584
IKBIP	TGTCATGCATGATATCTTGG	GUIDES_vm0585
IKBIP	GCAGTCAGAAAAATTTGCAA	GUIDES_vm0586
IKBIP	GCAGGCTCAGGCACGTTCGG	GUIDES_vm0587
IKBIP	GCAGGCTCAGGCACGTTCGG	chr12_99038332_99038351_IKBIP_plus
IKBIP	AGGGTCTCCAGACATGTCTG	chr12_99038473_99038492_IKBIP_minus
IKZF1	ATCTGGAGTATCGCTTACAG	CHOPCHOP_vm0585
IKZF1	TGTAAGCGATACTCCAGATG	CHOPCHOP_vm0586
IKZF1	CGAGGACCTCTCCACCACCT	CHOPCHOP_vm0587
IKZF1	AATGAATGGGGAAGAATGTG	GUIDES_vm0588
IKZF1	ATCAGAGAGATCTCTCGTGC	GUIDES_vm0589
IKZF1	CCCAGAAGGGCAACCTGCTC	GUIDES_vm0590
IKZF1	CAGTGAGGGCGTCCCTCCGG	chr7_50450365_50450384_IKZF1_minus
IKZF1	AACAACGAGGAGCAGCGCAG	chr7_50467972_50467991_IKZF1_plus
IKZF2	GAGGGCGTCCCTTCTTCTAC	CHOPCHOP_vm0588
IKZF2	ACCTCGCTGCTCTCAATTAG	CHOPCHOP_vm0589
IKZF2	ACAATGAGCTTTCACCCGAA	CHOPCHOP_vm0590
IKZF2	ACCCCTAATTGAGAGCAGCG	GUIDES_vm0591
IKZF2	AAGCTCCACACTGGTTACAG	GUIDES_vm0592
IKZF2	GTGAGCTTCTCTATGACAGC	GUIDES_vm0593
IKZF2	GAAATGTGACGTCTGTGGCA	chr2_213921608_213921627_IKZF2_minus
IKZF2	CAGGTCATGAGTCACCATGG	chr2_213886716_213886735_IKZF2_minus
ING1	TGGTTCCACTTCTCGTGCGT	CHOPCHOP_vm0591
ING1	TGGGTTCGTTGGGGTCGATG	CHOPCHOP_vm0592
ING1	CGCCGTGAGCGCTTGCTGTT	CHOPCHOP_vm0593
ING1	ATGTCCTTATCATTCCCCTG	GUIDES_vm0594
ING1	GAACCAACCACACCGCAGGG	GUIDES_vm0595
ING1	GGTACTGTCCCAAGTGCCGG	GUIDES_vm0596
ING1	GAGATCGACGCGAAATACCA	chr13_111366611_111366630_ING1_plus
ING1	CCAACAGCAAGCGCTCACGG	chr13_111371873_111371892_ING1_plus
INO80C	TGACGTCGTCACCGGCTACC	CHOPCHOP_vm0594
INO80C	TAGCCGGTGACGACGTCAGA	CHOPCHOP_vm0595
INO80C	TTAGGATCGTTCAGTTGCCA	CHOPCHOP_vm0596
INO80C	CAGACCCCCAGAGCAAACTG	GUIDES_vm0597
INO80C	AGGTCCTGTGCTAAACTCAG	GUIDES_vm0598
INO80C	AAGAAGTATTCTGATGTTTC	GUIDES_vm0599
INO80C	TCCCACAATGGCAGCAGCGG	chr18_33077738_33077757_INO80C_minus
INO80C	TAGTCCGGAACAGCAAGAAG	chr18_33077773_33077792_INO80C_minus
IRAK1	CGCCCAGCACTTCTTGTACG	CHOPCHOP_vm0597
IRAK1	CGGTCTGGTCGCGCACGATC	CHOPCHOP_vm0598
IRAK1	GCCCGGTTCAGCCGCTTTGC	CHOPCHOP_vm0599
IRAK1	GAAGCAGAGCTTCCTGACCG	GUIDES_vm0600
IRAK1	GTGTACGGCTTCCTGCCCAA	GUIDES_vm0601
IRAK1	AGTCGCTGAGGCCAGGAGAG	GUIDES_vm0602
IRAK1	CAACCGGGCCCTCTTACCTG	chrX_153284631_153284650_IRAK1_plus
IRAK1	GGGCACCCACAACTTCTCGG	chrX_153284139_153284158_IRAK1_minus
IRF2	ATAAACTCCAACACGATCCC	CHOPCHOP_vm0600
IRF2	TTAGAAGGCCGTTCTGATAG	CHOPCHOP_vm0601
IRF2	AAAGGATGCGCATGCGCCCG	CHOPCHOP_vm0602
IRF2	ACAACTTGGCAAATGTCTGG	GUIDES_vm0603
IRF2	TGATCTTTCTCCTGAGTATG	GUIDES_vm0604
IRF2	CTCGGCACTCTCTTCATCGC	GUIDES_vm0605
IRF2	GTCTAGCCGCATGCATCCAG	chr4_185340680_185340699_IRF2_plus
IRF2	TAAACTCCAACACGATCCCG	chr4_185350153_185350172_IRF2_minus
IRS4	TCAAGGACTACCAGATTCGT	CHOPCHOP_vm0603
IRS4	CGGTCCCAATGAGTGCGGTC	CHOPCHOP_vm0604
IRS4	CGACCGCACTCATTGGGACC	CHOPCHOP_vm0605
IRS4	TATAGGGTGATCACGCGCCG	CHOPCHOP_vm0606
IRS4	CCTCGTCGGTTAGACACAGC	CHOPCHOP_vm0607
IRS4	GCTGTGTCTAACCGACGAGG	CHOPCHOP_vm0608
IRS4	GGTCAGGGCTCAAATGGCCA	chrX_107977962_107977981_IRS4_minus
IRS4	GGAGATGGCCATGGCTCAGG	chrX_107977827_107977846_IRS4_minus
ISG15	CTGCGTCAGCCGTACCTCGT	CHOPCHOP_vm0609
ISG15	GGTACGGCTGACGCAGACCG	CHOPCHOP_vm0610
ISG15	TTGAGGCCGTACTCCCCCAG	CHOPCHOP_vm0611
ISG15	GGTACGGCTGACGCAGACCG	GUIDES_vm0606
ISG15	CGTCTGGCTGTCCACCCGAG	GUIDES_vm0607
ISG15	CTTCGAGGGGAAGCCCCTGG	GUIDES_vm0608
ISG15	CAGGCGCAGATTCATGAACA	chr1_949803_949822_ISG15_minus
ISG15	GGAGGACCAGCTCCCGCTGG	chr1_949753_949772_ISG15_plus
IWS1	GAATCCCGTTCATCCTGTAC	CHOPCHOP_vm0612
IWS1	AAGCGCAGACGGAACCGCGA	CHOPCHOP_vm0613
IWS1	CAACACTCCGGATCAGACAC	CHOPCHOP_vm0614
IWS1	GTATCTCTATAAACACCCCA	GUIDES_vm0609
IWS1	TGTCAGGCCCAAATGGAATG	GUIDES_vm0610
IWS1	GGAAAAGGTGCTGACAGGAG	GUIDES_vm0611
IWS1	ATGGACTCGGAATATTACAG	chr2_128283765_128283784_IWS1_minus
IWS1	GCCTGCACTCAAGATCCGGG	chr2_128250883_128250902_IWS1_minus
JADE1	GATTCCGGGGGGAACACTCA	CHOPCHOP_vm0615
JADE1	GCTTACGGACACTCACCCGG	CHOPCHOP_vm0616
JADE1	CCACCCGTAGCGGAACCAAG	CHOPCHOP_vm0617
JADE1	ATGCAGCATCCATGTCATTG	GUIDES_vm0612
JADE1	GTGCCGGACATGTGCCCTGG	GUIDES_vm0613
JADE1	TGGTGAGGACGGCAATGAGA	GUIDES_vm0614
JADE1	AGCTGCCCTCTGGTACCTTG	GUIDES_sg2253
JADE1	GTGCCGGACATGTGCCCTGG	GUIDES_sg2251
JMJD6	ACCGTCTTGTGCCATACCAC	CHOPCHOP_vm0618
JMJD6	ATCAAAGTGACCCGAGACGA	CHOPCHOP_vm0619
JMJD6	CGATAGTAGTGTCGAGATTG	CHOPCHOP_vm0620
JMJD6	GCTGTCGGAAGCTATCCCTG	GUIDES_vm0615
JMJD6	TTCCAGGCACTGGTTCCCAG	GUIDES_vm0616
JMJD6	CGATAGTAGTGTCGAGATTG	GUIDES_vm0617
JMJD6	TAGTTCAGGGCCACAAGCGC	chr17_74720044_74720063_JMJD6_minus
JMJD6	TGAAAGACCTTACAAGCCCG	chr17_74721859_74721878_JMJD6_minus
KANSL2	CACGTCTTGCCAACCAATCG	CHOPCHOP_vm0621
KANSL2	ATACCGCCAGCGCTATGGAG	CHOPCHOP_vm0622
KANSL2	CGACGATACCGCCAGCGCTA	CHOPCHOP_vm0623
KANSL2	ACAACGAACATCATCCACAA	GUIDES_vm0618
KANSL2	GTGCTGCCAGGGATCTGAAG	GUIDES_vm0619
KANSL2	ATACCGCCAGCGCTATGGAG	GUIDES_vm0620
KANSL2	AAATGAAGAAGACCAACCCA	chr12_49073544_49073563_KANSL2_minus
KANSL2	AGGCTTCCACTCCATAGCGC	chr12_49062948_49062967_KANSL2_plus
KAT2B	GCGCTTTCTTCACGGCGATT	CHOPCHOP_vm0624
KAT2B	GCGTAGTTGCGCTTTCTTCA	CHOPCHOP_vm0625
KAT2B	CGCAACTACGCTCCGCTCCG	CHOPCHOP_vm0626
KAT2B	AAAGATGGCCGTGTTATTGG	GUIDES_vm0621
KAT2B	ATTCTTTCAAATGATTCATC	GUIDES_vm0622
KAT2B	TCAAAGCGCTTGGCCCTTCA	GUIDES_vm0623
KAT2B	GCGAGCGCGTACCTTGCAGG	chr3_20082265_20082284_KAT2B_minus
KAT2B	TTAGGAACTCACCTAGGGCA	chr3_20113944_20113963_KAT2B_minus
KAT6A	GCTATTCGCCCAGGATTATC	CHOPCHOP_vm0627
KAT6A	TCACTCGAACCGTTAGTTCA	CHOPCHOP_vm0628
KAT6A	TGGCTCCACATCGTAATAGA	CHOPCHOP_vm0629
KAT6A	GATTAACAGAAGGAAGTGAG	GUIDES_vm0624
KAT6A	GGAAGTCCAGCATTCGTAGG	GUIDES_vm0625
KAT6A	ACCTGCCATAGCCCTTACGC	GUIDES_vm0626
KAT6A	TTTGGCATACGGGTGAGTGG	chr8_41838366_41838385_KAT6A_plus
KAT6A	TTAGGAAGTGCTATTCGCCC	chr8_41906245_41906264_KAT6A_plus
KAT6B	CATCTCTCTTGTCGATCATG	CHOPCHOP_vm0630
KAT6B	CTGTTGGCAATCGTCGAGCG	CHOPCHOP_vm0631
KAT6B	CATTGGCTTATACGAGCGAA	CHOPCHOP_vm0632
KAT6B	TGAAGAGAGAATCTGCCATG	GUIDES_vm0627
KAT6B	TGTGGTTTCGTCAATCTTGG	GUIDES_vm0628
KAT6B	ATCTCTACCACCACCATGAG	GUIDES_vm0629
KAT6B	TCAGGGAGGGCACACTGCAC	chr10_76735670_76735689_KAT6B_minus
KAT6B	ATGCGGTCAGTACTTCCCAT	chr10_76602716_76602735_KAT6B_plus
KAT8	AACGTACCTGTGCCGGCGAC	CHOPCHOP_vm0633
KAT8	GTAGCCGCGGCGTTGGTAGG	CHOPCHOP_vm0634
KAT8	TAACCGGCGGCTGGACGAGT	CHOPCHOP_vm0635
KAT8	CGTCTTTTACATCCTGACTG	GUIDES_vm0630
KAT8	TATGTGGACAAGATCCACAT	GUIDES_vm0631
KAT8	TTTGCCATCAACTTCGTACA	GUIDES_vm0632
KAT8	CTTGGAGAAGGAGCATGAGG	chr16_31138388_31138407_KAT8_plus
KAT8	GTGGGTAGACAAGAACCGGC	chr16_31131679_31131698_KAT8_plus
KCNIP2	CTCAGGCCGGTGACACACGG	CHOPCHOP_vm0636
KCNIP2	TCCTCATTGACAATTCCGCT	CHOPCHOP_vm0637
KCNIP2	AATTGTCCACCGTGTGTCAC	CHOPCHOP_vm0638
KCNIP2	TCCTTCCAGGAATGTCCCAG	GUIDES_vm0633
KCNIP2	CATTACCCTGACCTGGACTC	GUIDES_vm0634
KCNIP2	CAACCTGTATGACCTTAACA	GUIDES_vm0635
KCNIP2	AGTACACGTACCCTGCACTC	chr10_103587688_103587707_KCNIP2_minus
KCNIP2	AGCGCGATCCCTCTACCAGC	chr10_103599534_103599553_KCNIP2_minus
KCTD10	ATACTCAACTACCTTCGAGA	CHOPCHOP_vm0639
KCTD10	GCCTTTACCCGAGAGCCGCC	CHOPCHOP_vm0640
KCTD10	TCCCGGCGGCTCTCGGGTAA	CHOPCHOP_vm0641
KCTD10	CAACTACCTTCGAGACGGGG	GUIDES_vm0636
KCTD10	ATCACAGGGACCTTGCAGAA	GUIDES_vm0637
KCTD10	TCTGTTGTAGAGCAACTTCA	GUIDES_vm0638
KCTD10	TATGAGGCCCAGGATGGCCG	chr12_109889548_109889567_KCTD10_minus
KCTD10	GGTGAGCTCAGCGGTGCCAG	chr12_109907491_109907510_KCTD10_minus
KDM1A	TGCCCGAACAAATTGACACT	CHOPCHOP_vm0642
KDM1A	CGCGGAGGCTCTTTCTTGCG	CHOPCHOP_vm0643
KDM1A	GTCGGACCAGCCGGCGCAAG	CHOPCHOP_vm0644
KDM1A	TAAAGGTTTGACTCGTGGAG	GUIDES_vm0639
KDM1A	AAGAAACTGTGGTGTCTCGT	GUIDES_vm0640
KDM1A	ATACTGTTGGCACTAGTGGC	GUIDES_vm0641
KDM1A	GAATAGCAGAGACTCCGGAG	chr1_23346388_23346407_KDM1A_plus
KDM1A	TGGACCACAACAGACCCAGA	chr1_23376965_23376984_KDM1A_plus
KDM2B	CGTATCGCTGGCGGTCAATC	CHOPCHOP_vm0645
KDM2B	CGTTCTCGTCGTATCGCTGG	CHOPCHOP_vm0646
KDM2B	TCTCGTAGTAACGCACAAAC	CHOPCHOP_vm0647
KDM2B	AGACCCGCATGCACACACAC	GUIDES_vm0642
KDM2B	AAGGGCAGGAACCTGCCAAG	GUIDES_vm0643
KDM2B	TGCAGTGGTTCAGGTCAATG	GUIDES_vm0644
KDM2B	GAACACCAAAGAGTCTACAG	chr12_121958860_121958879_KDM2B_plus
KDM2B	TCGCAGCCAGCTGTACCAGG	chr12_122016737_122016756_KDM2B_minus
KDM3B	TCTTGTATGGGCGCCCCGTG	CHOPCHOP_vm0648
KDM3B	TAAACTTCCGGTACCGCTCC	CHOPCHOP_vm0649
KDM3B	CTCATAGAGTCGCTTACGGA	CHOPCHOP_vm0650
KDM3B	CCTCATAGAGTCGCTTACGG	GUIDES_vm0645
KDM3B	GCCTGAATTCCTGAGTCAGG	GUIDES_vm0646
KDM3B	ATGGCACATCTATGCAGCCA	GUIDES_vm0647
KDM3B	CTACAAGAGATATTCAGCCG	chr5_137713493_137713512_KDM3B_plus
KDM3B	GAGGACCCAGTCCTTCTCCA	chr5_137708474_137708493_KDM3B_plus
KDM4B	ATGTCATCATACGTCTGCCG	CHOPCHOP_vm0651
KDM4B	CGTGTTCACGCCCTCGATGA	CHOPCHOP_vm0652
KDM4B	GTATGATGACATCGACGACG	CHOPCHOP_vm0653
KDM4B	TACGAAGTGAACTTCGACGA	GUIDES_vm0648
KDM4B	CGTGATTGAGCGCCACCCTG	GUIDES_vm0649
KDM4B	GGTGACGGAGGAGATGAACT	GUIDES_vm0650
KDM4B	TGAGGGTCATCTTATGCCGC	chr19_5077418_5077437_KDM4B_minus
KDM4B	CCAGAAGAAGGCCATGACAG	chr19_5039969_5039988_KDM4B_plus
KDM5C	ACGGCACCTAACCCCCGAAG	CHOPCHOP_vm0654
KDM5C	CGACGATTTCCTACCGCCAC	CHOPCHOP_vm0655
KDM5C	GATAAACAATGCGTTCGTAG	CHOPCHOP_vm0656
KDM5C	CATCATGAGCTCCTCCAAGG	GUIDES_vm0651
KDM5C	TCCTGAGAAGGTAGCCCCGG	GUIDES_vm0652
KDM5C	CTCGCCTCCTCAGCTCTCCG	GUIDES_vm0653
KDM5C	CTGGCAGCCACCCTTTGCTG	chrX_53250077_53250096_KDM5C_minus
KDM5C	GGGCTACCCGAGCCCACCGA	chrX_53247085_53247104_KDM5C_plus
KEAP1	CCGTGTAGGCGAATTCAATG	CHOPCHOP_vm0657
KEAP1	CGCCCGCGGTGTAGATCAGG	CHOPCHOP_vm0658
KEAP1	CACTTCGCCGGTGCTTCATG	CHOPCHOP_vm0659
KEAP1	CTGCATCCACCACAACAGTG	GUIDES_vm0654
KEAP1	CTTGTGGGCCATGAACTGGG	GUIDES_vm0655
KEAP1	CTGAGTGTTACTACCCAGAG	GUIDES_vm0656
KEAP1	TCAGGACCAGCTGAACAGCG	chr19_10599976_10599995_KEAP1_minus
KEAP1	GGGCCGCCTGATCTACACCG	chr19_10602587_10602606_KEAP1_minus
KIT	TCCGCGTGGGCGACGAGATT	CHOPCHOP_vm0660
KIT	GCCTAATCTCGTCGCCCACG	CHOPCHOP_vm0661
KIT	TTGTTGACCGCTCCTTGTAT	CHOPCHOP_vm0662
KIT	CTCCCAAAGAAAAATCCCAT	GUIDES_vm0660
KIT	TGATCCGACCATGAGTAAGG	GUIDES_vm0661
KIT	CAGCCCCTATCCTGGAATGC	GUIDES_vm0662
KIT	TCAGACTTAATAGTCCGCGT	chr4_55561740_55561759_KIT_plus
KIT	CCAAACCTGAACACCAGCAG	chr4_55573360_55573379_KIT_plus
KLF12	CGTCAACAGTATTAACTCCA	CHOPCHOP_vm0663
KLF12	GCACCGCCGGAGGCATATGT	CHOPCHOP_vm0664
KLF12	TTGCCCCGGACCCTTGATAC	CHOPCHOP_vm0665
KLF12	ACAGATAACGAGTCCTCCGG	GUIDES_vm0663
KLF12	CTCACCTGAAGGCTCACCGG	GUIDES_vm0664
KLF12	CGGACCCTTGATACTGGGGA	GUIDES_vm0665
KLF12	GTCTGGGAGATAGGCCTCGG	chr13_74387392_74387411_KLF12_plus
KLF12	ACACCAACATATGCCTCCGG	chr13_74269629_74269648_KLF12_plus
KLF16	GGCCATCTCTTCGGGCGCCG	CHOPCHOP_vm0666
KLF16	CGCGCGCACATCCAGGCCGG	CHOPCHOP_vm0667
KLF16	TAGTAGGCTTTGGCGCAGTC	CHOPCHOP_vm0668
KLF16	CGCACCTAAAGTCGCACCTG	GUIDES_vm0666
KLF16	AGTCCGGGAAGGGACAGCGG	GUIDES_vm0667
KLF16	GCGCTTGGAGCACAGAGGGC	GUIDES_vm0668
KLF16	ACAGCGGTGGCTCTTGGCGG	chr19_1863110_1863129_KLF16_plus
KLF16	GCAGGGCAGCGAGTCGCTGG	chr19_1854518_1854537_KLF16_plus
KLHL1	AGCACATTCTGCGACTCCGC	CHOPCHOP_vm0669
KLHL1	CTCCACGTAGAAGAGAGTCC	CHOPCHOP_vm0670
KLHL1	GCTCCGAGCAATTGACATAC	CHOPCHOP_vm0671
KLHL1	ATGACCCACAAACTAATGAG	GUIDES_vm0669
KLHL1	GGGATCCACAGAGTCAACAA	GUIDES_vm0670
KLHL1	ATGATCTGAGAACAAATCTG	GUIDES_vm0671
KLHL1	TAAAGGCAAGAAGCATGCTC	chr13_70456441_70456460_KLHL1_plus
KLHL1	GGTGGCTGAAGAGTTTCCAG	chr13_70681759_70681778_KLHL1_plus
KLK13	GAGTGTCGTCAAGTCTACCC	CHOPCHOP_vm0672
KLK13	TAGCCGCCCTTGCACTAGTA	CHOPCHOP_vm0673
KLK13	GACACCCGACAGGTGGTGCC	CHOPCHOP_vm0674
KLK13	TGTGCCGGCACAAAAGAGGG	GUIDES_vm0672
KLK13	CTGCCCTACTAGTGCAAGGG	GUIDES_vm0673
KLK13	CAAGCACGCCCTAGGGCGTG	GUIDES_vm0674
KLK13	GGTCAGGGAGGCGATCACTA	chr19_51568289_51568308_KLK13_plus
KLK13	CAAGGGCGGCTACTCTGTGG	chr19_51563744_51563763_KLK13_minus
KMT2A	TGCGAGAACCGACATTTAGG	CHOPCHOP_vm0675
KMT2A	ATCCTCTATAAACCGCCGAG	CHOPCHOP_vm0676
KMT2A	ATTCGGTGTAGACTCTAATC	CHOPCHOP_vm0677
KMT2A	GAGATGGTGATTGAGTATGC	GUIDES_vm0675
KMT2A	TGAGGAACACAACTGCATCA	GUIDES_vm0676
KMT2A	GTCATTGACAGATAAAGTCC	GUIDES_vm0677
KMT2A	ACATGGCGCACAGCTGTCGG	chr11_118307226_118307245_KMT2A_plus
KMT2A	TCAGAGTGCGAAGTCCCACA	chr11_118339527_118339546_KMT2A_plus
KMT2D	GGCCGGTCGGTCAGTCTTAC	CHOPCHOP_vm0678
KMT2D	GGGAGAGTCGGTCATCGCTA	CHOPCHOP_vm0679
KMT2D	CTATTGGTGAGAACAACGGG	CHOPCHOP_vm0680
KMT2D	ATTGATGCTACGTTGACCGG	GUIDES_vm0678
KMT2D	GGACCTAGAAAAGCACACAA	GUIDES_vm0679
KMT2D	TGATTCAGCTATGCGAAGCA	GUIDES_vm0680
KMT2D	GACAGGCGAGATGCTTCAGG	chr12_49445748_49445767_KMT2D_plus
KMT2D	GGTGTGGCTCCTCAGGCCGG	chr12_49445185_49445204_KMT2D_plus
KMT5A	GCAACAGAATCGCAAACTTA	CHOPCHOP_vm0681
KMT5A	GACTTTGTGGTGGAATACCA	CHOPCHOP_vm0682
KMT5A	ATTCCACCACAAAGTCACCC	CHOPCHOP_vm0683
KMT5A	ATAGTACATGTAGCAGCCCG	GUIDES_vm1179
KMT5A	ACGGAGCGCCATGAAGTCCG	GUIDES_vm1180
KMT5A	CGGATTTCTACCCTGTCCGA	GUIDES_vm1181
KMT5A	GTGGAATCACAAGATGAGGG	chr12_123879728_123879747_SETD8_minus
KMT5A	TGGGCAAATACCTCTAGCCA	chr12_123868747_123868766_SETD8_minus
KRI1	CGCTTCTTCTTGCCCGTCAA	CHOPCHOP_vm0684
KRI1	AACGACCCTGAGTTGGATGA	CHOPCHOP_vm0685
KRI1	TGTTGAGGATGTAATCCCGC	CHOPCHOP_vm0686
KRI1	CTCATCCTTACGGCGCACGG	GUIDES_vm0681
KRI1	ACGATAAGGAGCTGAACCGG	GUIDES_vm0682
KRI1	TGGAACTGGGACACGTGGGA	GUIDES_vm0683
KRI1	AGTGCGGCCCATGTACCTGA	chr19_10673442_10673461_KRI1_minus
KRI1	CATCTTTCTGATAAATGCGG	chr19_10675626_10675645_KRI1_plus
KRTAP23-1	GTAGCACAGGTAGCCCTCAC	CHOPCHOP_vm0687
KRTAP23-1	TACTCAGGCTACTCCCGTGG	CHOPCHOP_vm0688
KRTAP23-1	GAGGGCTACCTGTGCTACTC	CHOPCHOP_vm0689
KRTAP23-1	GTAGCCCTCACAGGAATGGG	GUIDES_vm0684
KRTAP23-1	TGGGGTACGAGGAGCCACCA	GUIDES_vm0685
KRTAP23-1	TACTCAGGCTACTCCCGTGG	GUIDES_vm0686
KRTAP23-1	ACAGGTAGCCCTCACAGGAA	chr21_31720867_31720886_KRTAP23minus1_plus
KRTAP23-1	GTAGCACAGGTAGCCCTCAC	chr21_31720862_31720881_KRTAP23minus1_plus
KRTAP4-3	CGAGACCTTGACCACAGCTC	CHOPCHOP_vm0690
KRTAP4-3	AACTGCCGCAGCAGATGGGG	CHOPCHOP_vm0691
KRTAP4-3	GTTGTTCTACAGCAGGTGGT	CHOPCHOP_vm0692
KRTAP4-3	TAGAAATGCAGCAAGCCGGG	GUIDES_vm0687
KRTAP4-3	CTGTGGTCAAGGTCTCGGCC	GUIDES_vm0688
KRTAP4-3	TCTGACCAGAGCTGTGGTCA	GUIDES_vm0689
KRTAP4-3	TCGGGCAGCTGAAAGGGCAG	chr17_39323896_39323915_KRTAP4minus3_plus
KRTAP4-3	CGAGACCTTGACCACAGCTC	chr17_39324367_39324386_KRTAP4minus3_plus
L3MBTL2	CGGGTGCTGCTTCGGTATGA	CHOPCHOP_vm0693
L3MBTL2	AAGACGCGACCCCTCAGACA	CHOPCHOP_vm0694
L3MBTL2	ACTTGAAGCCTTGTCGGGCG	CHOPCHOP_vm0695
L3MBTL2	ATGCACCACTCGTTTCACCG	GUIDES_vm0690
L3MBTL2	TGGATACCTGATGATCTGTG	GUIDES_vm0691
L3MBTL2	TGAGGAAGGGATGAAGCTGG	GUIDES_vm0692
L3MBTL2	GTTGATGGCACACCAGCCAA	chr22_41616828_41616847_L3MBTL2_minus
L3MBTL2	GGGCTCCAGGACGCTTCCCG	chr22_41617255_41617274_L3MBTL2_plus
LAS1L	ATGGACCGTTGAACTGATCG	CHOPCHOP_vm0696
LAS1L	ATAGGGCCTGCGTGAAGTTC	CHOPCHOP_vm0697
LAS1L	GAACTTCACGCAGGCCCTAT	CHOPCHOP_vm0698
LAS1L	ATATGGAGACTTCCCAATGG	GUIDES_vm0693
LAS1L	CCGAATGCCAGGTCAGACCG	GUIDES_vm0694
LAS1L	TCAGGCTGTTCTCCAGTTGG	GUIDES_vm0695
LAS1L	TGTGGGTCAACTCATGGCGA	chrX_64751270_64751289_LAS1L_plus
LAS1L	GCCAGGCGACCACGATGCCG	chrX_64754460_64754479_LAS1L_plus
LCK	GACCCACTGGTTACCTACGA	CHOPCHOP_vm0699
LCK	GCCGGGAAAAGTGATTCGAG	CHOPCHOP_vm0700
LCK	GCGGACCAGTTCATGCAGGC	CHOPCHOP_vm0701
LCK	CTGACGGAAATTGTCACCCA	GUIDES_vm0696
LCK	GTACTACAACGGGCACACGA	GUIDES_vm0697
LCK	GCATGGCATTCATTGAAGAG	GUIDES_vm0698
LCK	TATCCCATAGTCCCACTGGA	chr1_32740003_32740022_LCK_plus
LCK	GAAGGCGCAGTCCCTGACCA	chr1_32740937_32740956_LCK_plus
LCOR	TGACTGGAGATGCTTTCGGC	CHOPCHOP_vm0702
LCOR	GTTCTGAGTAGTTGCAGCCG	CHOPCHOP_vm0703
LCOR	GAGATGCTTTCGGCAGGCTT	CHOPCHOP_vm0704
LCOR	AAAGAAGTCAAGGAGTTACG	GUIDES_vm0145
LCOR	AAAAGGTAAAAAATTCCCTG	GUIDES_vm0146
LCOR	CAAGGAAATCACCTCTCACG	GUIDES_vm0147
LCOR	TGAGGACGATGTTGACACCG	chr10_98743469_98743488_C10orf12_plus
LCOR	GTACAGCTGGCATAGGGCCG	chr10_98741495_98741514_C10orf12_minus
LEAP2	AAGACGCTGTTCCTTAAGTG	CHOPCHOP_vm0705
LEAP2	GCCGAACTCACTTCTGGTAT	CHOPCHOP_vm0706
LEAP2	ACACTCAGAATCATCCCGGC	CHOPCHOP_vm0707
LEAP2	AAGACGCTGTTCCTTAAGTG	GUIDES_vm0699
LEAP2	ATGATTCTGAGTGTATCACA	GUIDES_vm0700
LEAP2	TGAGGACTGCACAAAGTTTG	GUIDES_vm0701
LEAP2	GTTCGGCAAAGAGAAGGCCA	chr5_132209670_132209689_LEAP2_plus
LEAP2	ACACTCAGAATCATCCCGGC	chr5_132209745_132209764_LEAP2_minus
LHB	CTCGAAGCGCACATCACGGT	CHOPCHOP_vm0708
LHB	TCCACACCACGCGGGCAGCC	CHOPCHOP_vm0709
LHB	TCAGAGGTGCTGCGGCGGCA	CHOPCHOP_vm0710
LHB	CATCCTGGCTGTCGAGAAGG	GUIDES_vm0702
LHB	TGCCATCCTGGCTGTCGAGA	GUIDES_vm0703
LHB	CCATGGCCGAAGCGGCTCCC	GUIDES_vm0704
LHB	AGGGTCTTTAGAGGAAGAGG	chr19_49519318_49519337_LHB_plus
LHB	GCCACAGGGAAGGAGACCAC	chr19_49519437_49519456_LHB_plus
LRMP	GCTAATAAATCGAGGTAATG	CHOPCHOP_vm0711
LRMP	TATCCTTACTCGTAGAGTCT	CHOPCHOP_vm0712
LRMP	GATTTATTAGCACCTATTCC	CHOPCHOP_vm0713
LRMP	GAATAGGTGCTAATAAATCG	GUIDES_vm0705
LRMP	AGCACGTAGAAAACTTGAAG	GUIDES_vm0706
LRMP	ATAATGATCGATTCAGTAGA	GUIDES_vm0707
LRMP	TAAGTGTGACTGGTTTACCT	chr12_25243020_25243039_LRMP_plus
LRMP	TGAAGATGACAACCAGGCAC	chr12_25249861_25249880_LRMP_plus
LRP5L	CGTCTACTGGACGGATGACG	CHOPCHOP_vm0714
LRP5L	TGAAATCAAGCGTGCCAACC	CHOPCHOP_vm0715
LRP5L	GTCAATGATGACGTCCCGGT	CHOPCHOP_vm0716
LRP5L	GGAGGGCCACGTCTACTGGA	GUIDES_vm0708
LRP5L	TTTCAGGTTCACCCTGCTGG	GUIDES_vm0709
LRP5L	GCGTGCCAACCTGGACAGGC	GUIDES_vm0710
LRP5L	GGAGGGCCACGTCTACTGGA	chr22_25756038_25756057_LRP5L_minus
LRP5L	TTTCAGGTTCACCCTGCTGG	chr22_25750701_25750720_LRP5L_minus
MAGEB1	GAAACGCCGCAAGGCGCGAG	CHOPCHOP_vm0717
MAGEB1	TCATGTACCGAATCTGACGA	CHOPCHOP_vm0718
MAGEB1	TTTGGCACCTTCGTCAGATT	CHOPCHOP_vm0719
MAGEB1	TTGAAGGAAGACAACCCTAG	GUIDES_vm0711
MAGEB1	TCATGTACCGAATCTGACGA	GUIDES_vm0712
MAGEB1	AGTATCCCCTAAAACAGGAG	GUIDES_vm0713
MAGEB1	GTGGTGGGTGGAGCTCCCTG	chrX_30268794_30268813_MAGEB1_minus
MAGEB1	AAGGCGCGAGAGGAGACCCA	chrX_30268659_30268678_MAGEB1_plus
MAP3K1	CGGCGCCCACCTTACCGAGT	CHOPCHOP_vm0720
MAP3K1	CAGGATGCGTCGCCGTTTGA	CHOPCHOP_vm0721
MAP3K1	GGGGAATCGCGCCTCGTCGT	CHOPCHOP_vm0722
MAP3K1	TGGCTTGTGCAAAACCACCA	GUIDES_vm0714
MAP3K1	GTAATTGCTCTTCTCACACG	GUIDES_vm0715
MAP3K1	TGGCTGAAAGGTCAACAGAT	GUIDES_vm0716
MAP3K1	GCATCACTTTGTTAACACGG	chr5_56160644_56160663_MAP3K1_minus
MAP3K1	TGGAAAGGAGAAATAGGCGA	chr5_56152549_56152568_MAP3K1_plus
MASTL	ACACTCTTCGGAGTTCGGTA	CHOPCHOP_vm0723
MASTL	GGGTGGCCCCCGTTGATGAT	CHOPCHOP_vm0724
MASTL	GAATTCGCCCATCATCAACG	CHOPCHOP_vm0725
MASTL	GGTGTTTCATCATTGAAAGG	GUIDES_vm0717
MASTL	GCCCTGCCTAGTAACAGCTC	GUIDES_vm0718
MASTL	ATTGATGATACAAAGAGAGC	GUIDES_vm0719
MASTL	TAAGCGATAACACTTGTCCT	chr10_27454063_27454082_MASTL_minus
MASTL	ATAGTGAAGCCCATTAGCCG	chr10_27444464_27444483_MASTL_plus
MAU2	ATGCGCTGCGGCGGCTTGAA	CHOPCHOP_vm0726
MAU2	GCGAGAAGTTCTGGTGCATC	CHOPCHOP_vm0727
MAU2	TCGTGGTACCTGGCGCTTCT	CHOPCHOP_vm0728
MAU2	GAAGTTCTGGTGCATCTGGG	GUIDES_vm0720
MAU2	CGGACATGTCGGTACAGCTG	GUIDES_vm0721
MAU2	GGAGAAGGCGCAGAAGTACA	GUIDES_vm0722
MAU2	GTATTCAGATCCCACCACCC	chr19_19449724_19449743_MAU2_minus
MAU2	GCAGGCAGTGCACGCACAGG	chr19_19431803_19431822_MAU2_minus
MBD3	CGTGGTGTTGAGCCATACGC	CHOPCHOP_vm0729
MBD3	ATGGACGCCGTCTGGCGCAC	CHOPCHOP_vm0730
MBD3	GGTCAAGAGCGACCCGCAGA	CHOPCHOP_vm0731
MBD3	TATAGTAAAAGACATCCCTG	GUIDES_vm0723
MBD3	GTAAAAGACATCCCTGTGGC	GUIDES_vm0724
MBD3	GGAAGAAGTGCCCAGAAGGT	GUIDES_vm0725
MBD3	TGGTGTTGAGCCATACGCCG	chr19_1581137_1581156_MBD3_plus
MBD3	TGAGGAGCTGGTCAAGACCA	chr19_1582645_1582664_MBD3_minus
MBNL1	CTCGGTTGCAATTGCCACGT	CHOPCHOP_vm0732
MBNL1	CAACGTGGCAATTGCAACCG	CHOPCHOP_vm0733
MBNL1	AGCCTGGTTGACCTGGTATT	CHOPCHOP_vm0734
MBNL1	GTATGTCGAGAGTACCAACG	GUIDES_vm0726
MBNL1	AATACCAGTGTTAAAGACTG	GUIDES_vm0727
MBNL1	ACATCTGGGTAACATACTTG	GUIDES_vm0728
MBNL1	AGTATGTAGAGAGTTCCAGA	chr3_152018033_152018052_MBNL1_plus
MBNL1	ACTCACCATGGCAGCTGCGG	chr3_152163315_152163334_MBNL1_minus
MBTPS2	TGTCGTCTACCTGACCGACT	CHOPCHOP_vm0735
MBTPS2	ATCGCCTATGAGCCCCAAAT	CHOPCHOP_vm0736
MBTPS2	GCTTCAACTGCTTTCCGGGC	CHOPCHOP_vm0737
MBTPS2	CAGATTGATATGTTATACGT	GUIDES_vm0729
MBTPS2	TCTAAGCATAGATCTGCCAG	GUIDES_vm0730
MBTPS2	TCAACTGACCTATTTCTTCA	GUIDES_vm0731
MBTPS2	TTGGCTGCCAATGTGACCCT	chrX_21900726_21900745_MBTPS2_plus
MBTPS2	TCTAAGCATAGATCTGCCAG	chrX_21899049_21899068_MBTPS2_plus
MCM2	TACGCCGGGAGCTTCGGCCA	CHOPCHOP_vm0738
MCM2	GTTGGTGATGCGGTCGTACT	CHOPCHOP_vm0739
MCM2	CATCGAGTCCATGATCCGCA	CHOPCHOP_vm0740
MCM2	CGAGTCCATGATCCGCATGG	GUIDES_vm0732
MCM2	GGACAGAACCAGCATCCATG	GUIDES_vm0733
MCM2	GATGATCACTAGCCTCTCCA	GUIDES_vm0734
MCM2	ATAGGCGTCCAGCTCTGGGA	chr3_127323465_127323484_MCM2_minus
MCM2	ATGGTGGAAGGTCACGGCCA	chr3_127318280_127318299_MCM2_minus
MECP2	TGGTGATCAAACGCCCCGGC	CHOPCHOP_vm0741
MECP2	CGGGTCTTGCGCTTCTTGAT	CHOPCHOP_vm0742
MECP2	GGCGTTTGATCACCATGACC	CHOPCHOP_vm0743
MECP2	CATCATACTTCCCAGCAGAG	GUIDES_vm0735
MECP2	ATTGCGTACTTCGAAAAGGT	GUIDES_vm0736
MECP2	TCCTCCTCCGCTCGGCGCGG	GUIDES_vm0737
MECP2	AGAAGGGTCAGGCTCCGCCC	chrX_153297821_153297840_MECP2_minus
MECP2	GAAGCGCAAGACCCGGGAGA	chrX_153296348_153296367_MECP2_minus
MED10	TGGCTAAGTATCGAAGCATC	CHOPCHOP_vm0744
MED10	TAAGTATCGAAGCATCCGGG	CHOPCHOP_vm0745
MED10	CGATACTTAGCCATGTCTTC	CHOPCHOP_vm0746
MED10	GGAGAAGTTTGACCACCTAG	GUIDES_vm0738
MED10	GCTCTACACCAAAGAGTGCC	GUIDES_vm0739
MED10	TTTTATTGTTACTGGCTTAC	GUIDES_vm0740
MED10	AGGCAAGATCGACACCATGA	chr5_6374439_6374458_MED10_minus
MED10	TAAGTATCGAAGCATCCGGG	chr5_6372639_6372658_MED10_minus
MED15	TCATGCAGCGGTGCACCGAC	CHOPCHOP_vm0747
MED15	TGGGTATACAACATTTGTCC	CHOPCHOP_vm0748
MED15	GGTCTATCCACAGCGGGCTT	CHOPCHOP_vm0749
MED15	GCTTTGGGCAGGATAGTCAG	GUIDES_vm0741
MED15	GGTCTGTCAGAATGTCCAGA	GUIDES_vm0742
MED15	TGTGTTTAAAGGTCCAGGTG	GUIDES_vm0743
MED15	TTTCCTGAAGGCCAAGACCC	chr22_20891470_20891489_MED15_plus
MED15	GGACGAATACCTTTCTCTCG	chr22_20905722_20905741_MED15_plus
MED16	TCTCAAATGGCGGATCCTAT	CHOPCHOP_vm0750
MED16	GCCCGTCGGCATCTGCTGAC	CHOPCHOP_vm0751
MED16	CCGCCGAACAGCGTGAGCGA	CHOPCHOP_vm0752
MED16	CATGATCAACCTCAAGACGG	GUIDES_vm0744
MED16	AGCCCAAGATCGACCACCTG	GUIDES_vm0745
MED16	CATGCTTCGGGAATTGATGG	GUIDES_vm0746
MED16	TGACTGGTCCCACTCCAGGC	chr19_890138_890157_MED16_plus
MED16	CCAGCACTTGATCTGCCCGT	chr19_889761_889780_MED16_plus
MED18	GGGCCCGACGCTCTATGGAC	CHOPCHOP_vm0753
MED18	TGCCCTGGTGCGAAACTGCG	CHOPCHOP_vm0754
MED18	GTCCACGCAGTTTCGCACCA	CHOPCHOP_vm0755
MED18	TGTCACACAAACCACGAAGG	GUIDES_vm0747
MED18	ACCATGATGCCTGTCACTGG	GUIDES_vm0748
MED18	TGGGGGCACCATTAACATGA	GUIDES_vm0749
MED18	TAAGGAGGAATACCATCTCA	chr1_28661016_28661035_MED18_minus
MED18	AGAGACCATGTCCTGCCCAG	chr1_28661384_28661403_MED18_minus
MED20	TCTTGCTGGCCTTAGCACTC	CHOPCHOP_vm0756
MED20	GCCCCGGGTCTCAATCTTGC	CHOPCHOP_vm0757
[truncated: 6,408 more rows]

## Sheet: guides for validation studies
sgRNA used to make KO cell line	Primer (Sense)
AAVS1_sg1	GTTAATGTGGCTCTGGTTCT
AAVS1_sg2	ACCCCACAGTGGGGCCACTA
AAVS1_sg3	CCTTCCTAGTCTCCTGATAT
AFF1_sg1	GGGCCTCGGCCTGTTCCCAA
AFF1_sg2	TGACTGGCTTTCAGACTCTG
AMBRA_sg2	ATTGCAGGAGGGCACGCTGA
ARID1A_sg1	TCTCGGGGAGCTCAGCGCGT
ARID1A_sg2	AATACTCACAGGCAAGCTGG
CD19_sg3	CCCTCTGAGAAGGCCTGGCA
CD4_sg1	GCAGAGCCTGACCCTGACCT
CD4_sg2	GGTGTGGGTGCTGAACCCTG
CNOT3_sg1	TGCCTCAAGAAGGTGTCCGA
CNOT3_sg2	GTGAGGCATGTGGTGCCAGG
COPS4_sg1	GCATCTCAAATGATAACCGA
COPS4_sg2	ATGTCAGTCTCGTGATCTCG
DHX33_sg1	CTGCTACCGGCTCTACACGG
DHX33_sg2	AGCATCGCAGGGCAGCCGTC
EXOSC4_sg1	GCAGGGCAACACCAAGGCAC
EXOSC4_sg2	AGCGCAAGCGACGGCCACAT
FBXW7 sg2	GGGCACCAGTCGTTAACAAG
FBXW7 sg3	TGGGCTTGTACCATGTTCA
KEAP1_sg2	GGGCCGCCTGATCTACACCG
KMT2A_sg1	ACATGGCGCACAGCTGTCGG
KMT2A_sg2	TCAGAGTGCGAAGTCCCACA
KMT2D_sg1	CACCATCATTCGGAACGAGG
KMT2D_sg2	GGACCTAGAAAAGCACACAA
MBNL1_sg1	GTATGTCGAGAGTACCAACG
MBNL1_sg2	AGTATGTAGAGAGTTCCAGA
MEN1_sg1	CCGATAGTAGGTCTTGGCTG
MEN1_sg2	AAGGGCAACGAGGACCGCAG
MOB4_sg1	AGTGCTGAGGCGGAACAGGC
MOB4_sg2	TATGGTCATGGCGGAGGGGA
OTUD5_sg1	CTGTACTGGTACACCTCCAC
OTUD5_sg2	TGGAGACCAGGACATGCATG
PELP_sg1	ACAGTGTGAGCAGTCAGCAT
PSIP_sg1	AAGTGAAGCAAGTTCATCCA
PUF60_sg2	TGAGAGGTCCTGGTGCACAG
RALA1_sg1	CTGTAATAGAGAAAACACAG
RALA1_sg2	CAACTACTTCCGAAGTGGGG
SBDS_sg1	GGCACGCTTCATCCGTACCA
SBDS_sg2	TAGGCGGATCTGGTTGGTGG
SLC39A7_sg1	GTGGGACTGTGGGTTCTCAG
SLC39A7_sg2	GGTGCAGGAAAGCATCTCCC
UBE2M_sg1	CATTGTCTCACACTTCACCT
UBE2M_sg2	TCACCAAGAAGAGATACTGC
USP18_sg1	AAGATCTGCCGGGGACTGCG
USP18_sg2	AGGGCACGTTGCACTTCTGC
WDR36_sg1	CCGGAAACGCGATTCGCAGC
WDR36_sg2	ACGCGATTCGCAGCGGGCGC
ZBTB7A_sg1	TGAGTGGGCTGAACGAGCAG
ZBTB7A_sg2	GTCGTAGTTGTGGGCAAAGG
